# Supplementary material for: {4-Dimethyl­amino-N′-[1-(2-oxidophen­yl)ethyl­idene]benzohydrazidato}(methano­lato)oxidovanadium(V)
Source: Acta Crystallogr Sect E Struct Rep Online. 2011 Nov 25;67(Pt 12):m1836. doi: 10.1107/S1600536811050173 (PMC3238735; doi:10.1107/S1600536811050173)
Supplement: Supplementary file 1 [file e-67-m1836-sup1.cif]

##############################################################################
###                                                                        ###
###           Electronic papers (Acta Crystallographica Section C)         ###
###                                                                        ###
##############################################################################
#                                                                            #
# This paper is published electronically. It meets the data-validation       #
# criteria for publication in Acta Crystallographica Section C.              #
# The submission has been checked by a Section C Co-editor though the text   #
# in _publ_section_comments is the responsibility of the authors.            #
#                                                                            #
# Electronic papers are listed in the printed contents pages of an issue of  #
# Acta Crystallographica Section C within two months of acceptance and are   #
# available by email and via the online contents pages for that issue.       #
#                                                                            #
# Software is freely available for graphical display of the structure(s) in  #
# this CIF.  For information consult the CIF home page http://www.iucr.org/  #
# cif/home.html                                                              #
#                                                                            #
#            Copyright International Union of Crystallography                #
#                                                                            #
##############################################################################
data_global
_audit_creation_method     'form.cif (version 2.0)'
_journal_data_validation_number     ?
_journal_date_recd_electronic     2011-10-02
_journal_date_accepted     2011-11-22
_journal_name_full     'Acta Crystallographica, Section E'
_journal_year     2011
_journal_volume     67
_journal_issue     12
_journal_page_first     em1836
_journal_page_last     em1836
_journal_paper_category     QM
_journal_coeditor_code     QM2035
_publ_contact_author_name     'Dr. Chen-Yi Wang'
_publ_contact_author_address
;
Department of Chemistry
Huzhou University
Huzhou 313000
People's Republic of China
;
_publ_contact_author_email     chenyi_wang@163.com
_publ_contact_author_fax     ?
_publ_contact_author_phone     ?
_publ_section_title
;\
{4-Dimethylamino-<i>N</i>'-[1-(2-oxidophenyl)ethylidene]benzohydrazidato}\
(methanolato)oxidovanadium(V)
;
loop_
    _publ_author_name
    _publ_author_address
    'Chen-Yi Wang'
;
Department of Chemistry
Huzhou University
Huzhou 313000
People's Republic of China
;
    'Juan-Juan Hu'
;
Huzhou No. 11 Middle School
Huzhou 313000
People's Republic of China
;
    'Hai-Yu Tu'
;
Department of Chemistry
Huzhou University
Huzhou 313000
People's Republic of China
;
    'Pei-Fei Zhu'
;
Department of Chemistry
Huzhou University
Huzhou 313000
People's Republic of China
;
    'Su-Jun Sheng'
;
Department of Chemistry
Huzhou University
Huzhou 313000
People's Republic of China
;
_publ_section_abstract
;
The title oxidovanadium(V) complex, [V(C~17~H~17~N~3~O~2~)(CH~3~O)O], was
obtained by the reaction of 2-acetylphenol, 4-dimethylaminobenzohydrazide and
vanadyl sulfate in methanol. The V atom is five-coordinated by
<i>N</i>,<i>O</i>,<i>O</i>'-donor atoms of the Schiff base ligand, one methoxy
O atom and one oxide O atom, forming a square-pyramidal geometry.
;
_publ_section_comment
;
As part of our investigations into new Schiff base complexes (Wang & Ye,
2011;
Wang, 2009), we have synthesized the title compound, a new mononuclear
oxovanadium(V) complex, Fig. 1. The V atom in the complex is five-coordinated
by the NOO donor atoms of the Schiff base ligand, one methoxy O atom, and one
oxo O atom, forming a square pyramidal geometry. The V--O and V--N bond
lengths (Table 1) are typical and are comparable with those observed in other
similar vanadium complexes (Deng <i>et al.</i>, 2005; Gao <i>et
al.</i>, 2005;
Huo <i>et al.</i>, 2004). The dihedral angle between the two benzene
rings is
9.6(3)\%.
;
_publ_section_acknowledgements
;
This work was supported financially by the Natural Science Foundation of China
(No. 31071856), the Applied Research Project on Nonprofit Technology of
Zhejiang Province (No. 2010 C32060), the Zhejiang Provincial Natural
Science
Foundation of China (No. Y407318), and the Technological Innovation Project
(Sinfonietta Talent Plan) of College Students in Zhejiang Province (Nos.
2010R42525 and 2011R425027).
;
_publ_section_references
;
Bruker  (1998). <i>SMART</i> and <i>SAINT</i>. Bruker AXS Inc., Madison,
Wisconsin, USA.
Deng, Z.-P., Gao, S., Huo, L.-H. & Zhao, H. (2005). <i>Acta Cryst.</i>
E<b>61</b>, m2214--m2216.
Gao, S., Huo, L.-H., Deng, Z.-P. & Zhao, H. (2005). <i>Acta Cryst.</i>
E<b>61</b>, m978--m980.
Huo, L.-H., Gao, S., Liu, J.-W., Zhao, H. & Ng, S. W. (2004). <i>Acta
Cryst.</i> E<b>60</b>, m606--m608.
Sheldrick, G. M. (1996). <i>SADABS</i>. University of G\"ottingen,
Germany.
Sheldrick, G. M. (2008). <i>Acta Cryst.</i> A<b>64</b>, 112--122.
Wang, C.-Y. (2009). <i>J. Coord. Chem.</i> <b>62</b>, 2860--2868.
Wang, C. Y. & Ye, J. Y. (2011). <i>Russ. J. Coord. Chem.</i> <b>37</b>,
235--241.
;
_publ_section_related_literature
;
For Schiff base complexes, see: Wang (2009); Wang & Ye (2011).
For similar
oxidovanadium complexes, see: Deng <i>et al.</i> (2005); Gao <i>et
al.</i>
(2005); Huo <i>et al.</i> (2004).
;
_publ_section_exptl_prep
;
2-Acetylphenol (1.0 mmol, 0.14 g), 4-dimethylaminobenzohydrazide (1.0 mmol, 0.18
g), and vanadyl sulfate (1.0 mmol, 0.16 g) were dissolved in methanol (30 ml).
The mixture was stirred at room temperature for 10 min to give a clear brown
solution. After keeping the solution in air for a week, brown block-shaped
crystals were formed at the bottom of the vessel.
;
_publ_section_exptl_refinement
;
All H atoms were placed in geometrically idealized positions and constrained to
ride on their parent atoms, with C---H distances in the range 0.93--0.96 \%A,
and with <i>U</i>~iso~(H) set at 1.2 or 1.5<i>U</i>~eq~(C).
;
data_I
_audit_creation_method     SHELXL-97
_chemical_name_systematic
;
{4-Dimethylamino-<i>N</i>'-[1-(2-
oxidophenyl)ethylidene]benzohydrazidato}(methanolato)oxidovanadium(V)
;
_chemical_name_common     ?
_chemical_formula_moiety     'C18 H20 N3 O4 V'
_chemical_formula_sum     'C18 H20 N3 O4 V'
_chemical_formula_iupac     '[V (C17 H17 N3 O2) (C H3 O) O]'
_chemical_formula_weight     393.31
_chemical_melting_point     ?
_symmetry_cell_setting     monoclinic
_symmetry_space_group_name_H-M     'P 21/n'
loop_
    _symmetry_equiv_pos_as_xyz
    'x, y, z'
    '-x+1/2, y+1/2, -z+1/2'
    '-x, -y, -z'
    'x-1/2, -y-1/2, z-1/2'
_cell_length_a     7.4670(15)
_cell_length_b     16.769(3)
_cell_length_c     14.301(3)
_cell_angle_alpha     90.00
_cell_angle_beta     97.317(3)
_cell_angle_gamma     90.00
_cell_volume     1776.1(6)
_cell_formula_units_Z     4
_cell_measurement_reflns_used     1094
_cell_measurement_theta_min     2.5
_cell_measurement_theta_max     24.5
_cell_measurement_temperature     298(2)
_exptl_crystal_description     block
_exptl_crystal_colour     brown
_exptl_crystal_size_max     0.37
_exptl_crystal_size_mid     0.35
_exptl_crystal_size_min     0.32
_exptl_crystal_density_diffrn     1.471
_exptl_crystal_density_meas     ?
_exptl_crystal_density_method     'not measured'
_exptl_crystal_F_000     816
_exptl_absorpt_coefficient_mu     0.587
_exptl_absorpt_correction_type     multi-scan
_exptl_absorpt_process_details     '(SADABS; Sheldrick, 1996)'
_exptl_absorpt_correction_T_min     0.8120
_exptl_absorpt_correction_T_max     0.8343
_exptl_special_details     ?
_diffrn_ambient_temperature     298(2)
_diffrn_radiation_type     MoK\a
_diffrn_radiation_wavelength     0.71073
_diffrn_radiation_source     'fine-focus sealed tube'
_diffrn_radiation_monochromator     graphite
_diffrn_measurement_device_type     'Bruker SMART CCD area-detector'
_diffrn_measurement_method     '\w scan'
_diffrn_detector_area_resol_mean     ?
_diffrn_reflns_number     14014
_diffrn_reflns_av_R_equivalents     0.0860
_diffrn_reflns_av_sigmaI/netI     0.0960
_diffrn_reflns_theta_min     1.88
_diffrn_reflns_theta_max     27.00
_diffrn_reflns_theta_full     27.00
_diffrn_measured_fraction_theta_max     0.973
_diffrn_measured_fraction_theta_full     0.973
_diffrn_reflns_limit_h_min     -9
_diffrn_reflns_limit_h_max     9
_diffrn_reflns_limit_k_min     -21
_diffrn_reflns_limit_k_max     21
_diffrn_reflns_limit_l_min     -17
_diffrn_reflns_limit_l_max     17
_diffrn_standards_number     0
_diffrn_standards_interval_count     .
_diffrn_standards_interval_time     .
_diffrn_standards_decay_%     ?
_refine_special_details
;
Refinement of <i>F</i>^2^ against ALL reflections. The weighted <i>R</i>-factor
<i>wR</i> and goodness of fit <i>S</i> are based on <i>F</i>^2^, conventional
<i>R</i>-factors <i>R</i> are based on <i>F</i>, with <i>F</i> set to zero for
negative <i>F</i>^2^. The threshold expression of <i>F</i>^2^ >
\s(<i>F</i>^2^) is used only for calculating <i>R</i>-factors(gt) <i>etc</i>.
and is not relevant to the choice of reflections for refinement.
<i>R</i>-factors based on <i>F</i>^2^ are statistically about twice as large
as those based on <i>F</i>, and <i>R</i>- factors based on ALL data will be
even larger.
;
_reflns_number_total     3784
_reflns_number_gt     2320
_reflns_threshold_expression     I>2\s(I)
_refine_ls_structure_factor_coef     Fsqd
_refine_ls_matrix_type     full
_refine_ls_R_factor_all     0.1437
_refine_ls_R_factor_gt     0.0832
_refine_ls_wR_factor_gt     0.1617
_refine_ls_wR_factor_ref     0.1851
_refine_ls_goodness_of_fit_ref     1.043
_refine_ls_restrained_S_all     1.043
_refine_ls_number_reflns     3784
_refine_ls_number_parameters     239
_refine_ls_number_restraints     0
_refine_ls_hydrogen_treatment     constr
_refine_ls_weighting_scheme     calc
_refine_ls_weighting_details
         'calc w=1/[\s^2^(Fo^2^)+(0.0631P)^2^+2.2577P] where P=(Fo^2^+2Fc^2^)/3'
_atom_sites_solution_hydrogens     geom
_atom_sites_solution_primary     direct
_atom_sites_solution_secondary     difmap
_refine_ls_shift/su_max     0.001
_refine_ls_shift/su_mean     0.000
_refine_diff_density_max     0.406
_refine_diff_density_min     -0.345
_refine_ls_extinction_method     none
_refine_ls_extinction_coef     ?
loop_
    _atom_type_symbol
    _atom_type_description
    _atom_type_scat_dispersion_real
    _atom_type_scat_dispersion_imag
    _atom_type_scat_source
    'C' 'C' 0.0033 0.0016
                         'International Tables Vol C Tables 4.2.6.8 and 6.1.1.4'
    'H' 'H' 0.0000 0.0000
                         'International Tables Vol C Tables 4.2.6.8 and 6.1.1.4'
    'N' 'N' 0.0061 0.0033
                         'International Tables Vol C Tables 4.2.6.8 and 6.1.1.4'
    'O' 'O' 0.0106 0.0060
                         'International Tables Vol C Tables 4.2.6.8 and 6.1.1.4'
    'V' 'V' 0.3005 0.5294
                         'International Tables Vol C Tables 4.2.6.8 and 6.1.1.4'
_computing_data_collection     'SMART (Bruker, 1998)'
_computing_cell_refinement     'SAINT (Bruker, 1998)'
_computing_data_reduction     'SAINT (Bruker, 1998)'
_computing_structure_solution     'SHELXS97 (Sheldrick, 2008)'
_computing_structure_refinement     'SHELXL97 (Sheldrick, 2008)'
_computing_molecular_graphics     'SHELXTL (Sheldrick, 2008)'
_computing_publication_material     'SHELXTL (Sheldrick, 2008)'
loop_
    _atom_site_type_symbol
    _atom_site_label
    _atom_site_fract_x
    _atom_site_fract_y
    _atom_site_fract_z
    _atom_site_U_iso_or_equiv
    _atom_site_adp_type
    _atom_site_calc_flag
    _atom_site_refinement_flags
    _atom_site_occupancy
    _atom_site_symmetry_multiplicity
    _atom_site_disorder_assembly
    _atom_site_disorder_group
    V V1 0.10795(12) 0.13127(5) 0.77749(6) 0.0388(3) Uani d . 1 1 . .
    N N1 0.1980(5) 0.1517(2) 0.9197(3) 0.0358(9) Uani d . 1 1 . .
    N N2 0.2327(6) 0.0829(2) 0.9744(3) 0.0408(10) Uani d . 1 1 . .
    N N3 0.3041(7) -0.2889(3) 1.0718(3) 0.0524(12) Uani d . 1 1 . .
    O O1 0.0163(5) 0.23203(18) 0.7837(2) 0.0412(9) Uani d . 1 1 . .
    O O2 0.2945(5) 0.1411(2) 0.7370(2) 0.0504(9) Uani d . 1 1 . .
    O O3 -0.0496(5) 0.0947(2) 0.6833(2) 0.0492(10) Uani d . 1 1 . .
    O O4 0.1059(5) 0.02996(19) 0.8355(2) 0.0461(9) Uani d . 1 1 . .
    C C1 0.1993(7) 0.2944(3) 0.9142(3) 0.0384(12) Uani d . 1 1 . .
    C C2 0.0922(7) 0.2980(3) 0.8249(4) 0.0403(12) Uani d . 1 1 . .
    C C3 0.0610(7) 0.3703(3) 0.7791(4) 0.0492(13) Uani d . 1 1 . .
    H H3 -0.0122 0.3726 0.7215 0.059 Uiso calc R 1 1 . .
    C C4 0.1378(8) 0.4385(3) 0.8187(5) 0.0592(16) Uani d . 1 1 . .
    H H4 0.1179 0.4868 0.7871 0.071 Uiso calc R 1 1 . .
    C C5 0.2445(9) 0.4365(4) 0.9049(5) 0.0658(18) Uani d . 1 1 . .
    H H5 0.2977 0.4830 0.9309 0.079 Uiso calc R 1 1 . .
    C C6 0.2712(8) 0.3661(3) 0.9516(4) 0.0555(15) Uani d . 1 1 . .
    H H6 0.3400 0.3657 1.0106 0.067 Uiso calc R 1 1 . .
    C C7 0.2311(7) 0.2191(3) 0.9642(3) 0.0402(12) Uani d . 1 1 . .
    C C8 0.3029(8) 0.2198(3) 1.0662(4) 0.0557(15) Uani d . 1 1 . .
    H H8A 0.2411 0.1803 1.0987 0.084 Uiso calc R 1 1 . .
    H H8B 0.2842 0.2715 1.0921 0.084 Uiso calc R 1 1 . .
    H H8C 0.4297 0.2080 1.0736 0.084 Uiso calc R 1 1 . .
    C C9 0.1847(7) 0.0219(3) 0.9224(3) 0.0397(12) Uani d . 1 1 . .
    C C10 0.2147(7) -0.0592(3) 0.9614(3) 0.0393(12) Uani d . 1 1 . .
    C C11 0.1577(7) -0.1257(3) 0.9080(3) 0.0446(13) Uani d . 1 1 . .
    H H11 0.0989 -0.1189 0.8472 0.053 Uiso calc R 1 1 . .
    C C12 0.1870(7) -0.2012(3) 0.9435(4) 0.0444(13) Uani d . 1 1 . .
    H H12 0.1489 -0.2448 0.9059 0.053 Uiso calc R 1 1 . .
    C C13 0.2734(7) -0.2142(3) 1.0356(3) 0.0396(12) Uani d . 1 1 . .
    C C14 0.3301(7) -0.1464(3) 1.0886(3) 0.0434(13) Uani d . 1 1 . .
    H H14 0.3884 -0.1525 1.1496 0.052 Uiso calc R 1 1 . .
    C C15 0.3009(7) -0.0714(3) 1.0520(3) 0.0443(13) Uani d . 1 1 . .
    H H15 0.3400 -0.0275 1.0888 0.053 Uiso calc R 1 1 . .
    C C16 0.3821(8) -0.3013(3) 1.1697(4) 0.0532(15) Uani d . 1 1 . .
    H H16A 0.4991 -0.2768 1.1802 0.080 Uiso calc R 1 1 . .
    H H16B 0.3934 -0.3574 1.1822 0.080 Uiso calc R 1 1 . .
    H H16C 0.3050 -0.2778 1.2109 0.080 Uiso calc R 1 1 . .
    C C17 0.2427(9) -0.3588(3) 1.0172(4) 0.0625(17) Uani d . 1 1 . .
    H H17A 0.1134 -0.3619 1.0116 0.094 Uiso calc R 1 1 . .
    H H17B 0.2941 -0.4058 1.0483 0.094 Uiso calc R 1 1 . .
    H H17C 0.2800 -0.3551 0.9555 0.094 Uiso calc R 1 1 . .
    C C18 -0.2125(9) 0.0551(4) 0.6885(4) 0.0698(19) Uani d . 1 1 . .
    H H18A -0.1942 0.0135 0.7349 0.105 Uiso calc R 1 1 . .
    H H18B -0.2551 0.0322 0.6282 0.105 Uiso calc R 1 1 . .
    H H18C -0.3003 0.0922 0.7059 0.105 Uiso calc R 1 1 . .
loop_
    _atom_site_aniso_label
    _atom_site_aniso_U_11
    _atom_site_aniso_U_22
    _atom_site_aniso_U_33
    _atom_site_aniso_U_12
    _atom_site_aniso_U_13
    _atom_site_aniso_U_23
    V1 0.0510(6) 0.0343(5) 0.0295(4) 0.0004(4) -0.0007(4) -0.0003(4)
    N1 0.037(2) 0.033(2) 0.036(2) 0.0009(18) 0.0023(18) -0.0049(17)
    N2 0.050(3) 0.038(2) 0.034(2) 0.002(2) 0.0012(19) 0.0052(19)
    N3 0.076(3) 0.044(3) 0.037(2) 0.006(2) 0.007(2) 0.000(2)
    O1 0.047(2) 0.0345(19) 0.0398(19) 0.0037(16) -0.0043(16) -0.0023(15)
    O2 0.056(2) 0.051(2) 0.045(2) 0.0061(18) 0.0107(18) -0.0004(17)
    O3 0.067(3) 0.040(2) 0.037(2) -0.0089(19) -0.0069(18) 0.0006(16)
    O4 0.063(2) 0.039(2) 0.0331(19) 0.0004(18) -0.0069(17) 0.0053(15)
    C1 0.039(3) 0.039(3) 0.040(3) -0.003(2) 0.014(2) -0.015(2)
    C2 0.039(3) 0.035(3) 0.049(3) 0.002(2) 0.010(2) -0.009(2)
    C3 0.057(4) 0.042(3) 0.050(3) -0.001(3) 0.009(3) -0.003(3)
    C4 0.068(4) 0.043(3) 0.070(4) 0.002(3) 0.021(3) 0.000(3)
    C5 0.069(4) 0.047(4) 0.084(5) -0.020(3) 0.018(4) -0.023(3)
    C6 0.056(4) 0.053(4) 0.059(4) -0.007(3) 0.011(3) -0.017(3)
    C7 0.042(3) 0.044(3) 0.036(3) 0.000(2) 0.008(2) -0.003(2)
    C8 0.062(4) 0.062(4) 0.040(3) -0.002(3) -0.005(3) -0.012(3)
    C9 0.034(3) 0.047(3) 0.040(3) 0.000(2) 0.012(2) -0.004(2)
    C10 0.041(3) 0.042(3) 0.035(3) 0.002(2) 0.007(2) 0.009(2)
    C11 0.046(3) 0.052(3) 0.034(3) -0.003(3) 0.001(2) 0.000(3)
    C12 0.051(3) 0.041(3) 0.041(3) -0.007(3) 0.004(3) -0.005(2)
    C13 0.043(3) 0.038(3) 0.039(3) 0.002(2) 0.011(2) 0.007(2)
    C14 0.048(3) 0.047(3) 0.032(3) 0.006(2) -0.006(2) 0.002(2)
    C15 0.053(3) 0.041(3) 0.038(3) -0.004(3) 0.001(2) 0.000(2)
    C16 0.064(4) 0.052(3) 0.044(3) 0.013(3) 0.008(3) 0.013(3)
    C17 0.083(5) 0.050(4) 0.056(4) 0.006(3) 0.010(3) 0.002(3)
    C18 0.082(5) 0.075(4) 0.050(4) -0.021(4) -0.005(3) -0.009(3)
_geom_special_details
;
All e.s.d.'s (except the e.s.d. in the dihedral angle between two l.s. planes)
are estimated using the full covariance matrix. The cell e.s.d.'s are taken
into account individually in the estimation of e.s.d.'s in distances, angles
and torsion angles; correlations between e.s.d.'s in cell parameters are only
used when they are defined by crystal symmetry. An approximate (isotropic)
treatment of cell e.s.d.'s is used for estimating e.s.d.'s involving l.s.
planes.
;
loop_
    _geom_bond_atom_site_label_1
    _geom_bond_atom_site_label_2
    _geom_bond_site_symmetry_2
    _geom_bond_distance
    _geom_bond_publ_flag
    V1 O2 . 1.584(4) y
    V1 O3 . 1.781(3) y
    V1 O1 . 1.830(3) y
    V1 O4 . 1.891(3) y
    V1 N1 . 2.087(4) y
    N1 C7 . 1.305(6) ?
    N1 N2 . 1.399(5) ?
    N2 C9 . 1.289(6) ?
    N3 C13 . 1.363(6) ?
    N3 C17 . 1.451(7) ?
    N3 C16 . 1.461(6) ?
    O1 C2 . 1.343(5) ?
    O3 C18 . 1.396(7) ?
    O4 C9 . 1.312(6) ?
    C1 C6 . 1.395(7) ?
    C1 C2 . 1.420(7) ?
    C1 C7 . 1.456(7) ?
    C2 C3 . 1.384(7) ?
    C3 C4 . 1.369(7) ?
    C3 H3 . 0.9300 ?
    C4 C5 . 1.381(8) ?
    C4 H4 . 0.9300 ?
    C5 C6 . 1.358(8) ?
    C5 H5 . 0.9300 ?
    C6 H6 . 0.9300 ?
    C7 C8 . 1.489(7) ?
    C8 H8A . 0.9600 ?
    C8 H8B . 0.9600 ?
    C8 H8C . 0.9600 ?
    C9 C10 . 1.477(7) ?
    C10 C15 . 1.386(7) ?
    C10 C11 . 1.387(7) ?
    C11 C12 . 1.372(7) ?
    C11 H11 . 0.9300 ?
    C12 C13 . 1.408(7) ?
    C12 H12 . 0.9300 ?
    C13 C14 . 1.401(7) ?
    C14 C15 . 1.369(7) ?
    C14 H14 . 0.9300 ?
    C15 H15 . 0.9300 ?
    C16 H16A . 0.9600 ?
    C16 H16B . 0.9600 ?
    C16 H16C . 0.9600 ?
    C17 H17A . 0.9600 ?
    C17 H17B . 0.9600 ?
    C17 H17C . 0.9600 ?
    C18 H18A . 0.9600 ?
    C18 H18B . 0.9600 ?
    C18 H18C . 0.9600 ?
loop_
    _geom_angle_atom_site_label_1
    _geom_angle_atom_site_label_2
    _geom_angle_atom_site_label_3
    _geom_angle_site_symmetry_1
    _geom_angle_site_symmetry_3
    _geom_angle
    _geom_angle_publ_flag
    O2 V1 O3 . . 106.64(18) ?
    O2 V1 O1 . . 105.91(17) ?
    O3 V1 O1 . . 98.04(16) ?
    O2 V1 O4 . . 108.07(17) ?
    O3 V1 O4 . . 88.89(15) ?
    O1 V1 O4 . . 141.65(16) ?
    O2 V1 N1 . . 98.64(17) ?
    O3 V1 N1 . . 153.28(17) ?
    O1 V1 N1 . . 82.92(15) ?
    O4 V1 N1 . . 74.93(14) ?
    C7 N1 N2 . . 115.5(4) ?
    C7 N1 V1 . . 129.4(3) ?
    N2 N1 V1 . . 115.0(3) ?
    C9 N2 N1 . . 108.3(4) ?
    C13 N3 C17 . . 120.8(4) ?
    C13 N3 C16 . . 121.5(4) ?
    C17 N3 C16 . . 117.4(4) ?
    C2 O1 V1 . . 129.9(3) ?
    C18 O3 V1 . . 128.3(3) ?
    C9 O4 V1 . . 118.7(3) ?
    C6 C1 C2 . . 117.0(5) ?
    C6 C1 C7 . . 121.9(5) ?
    C2 C1 C7 . . 121.1(4) ?
    O1 C2 C3 . . 118.6(5) ?
    O1 C2 C1 . . 121.2(4) ?
    C3 C2 C1 . . 120.2(5) ?
    C4 C3 C2 . . 120.0(5) ?
    C4 C3 H3 . . 120.0 ?
    C2 C3 H3 . . 120.0 ?
    C3 C4 C5 . . 120.9(6) ?
    C3 C4 H4 . . 119.6 ?
    C5 C4 H4 . . 119.6 ?
    C6 C5 C4 . . 119.5(5) ?
    C6 C5 H5 . . 120.3 ?
    C4 C5 H5 . . 120.3 ?
    C5 C6 C1 . . 122.3(6) ?
    C5 C6 H6 . . 118.8 ?
    C1 C6 H6 . . 118.8 ?
    N1 C7 C1 . . 120.2(4) ?
    N1 C7 C8 . . 120.5(5) ?
    C1 C7 C8 . . 119.3(5) ?
    C7 C8 H8A . . 109.5 ?
    C7 C8 H8B . . 109.5 ?
    H8A C8 H8B . . 109.5 ?
    C7 C8 H8C . . 109.5 ?
    H8A C8 H8C . . 109.5 ?
    H8B C8 H8C . . 109.5 ?
    N2 C9 O4 . . 121.5(5) ?
    N2 C9 C10 . . 119.7(5) ?
    O4 C9 C10 . . 118.8(4) ?
    C15 C10 C11 . . 118.0(5) ?
    C15 C10 C9 . . 121.3(5) ?
    C11 C10 C9 . . 120.7(5) ?
    C12 C11 C10 . . 121.0(5) ?
    C12 C11 H11 . . 119.5 ?
    C10 C11 H11 . . 119.5 ?
    C11 C12 C13 . . 121.4(5) ?
    C11 C12 H12 . . 119.3 ?
    C13 C12 H12 . . 119.3 ?
    N3 C13 C14 . . 121.0(5) ?
    N3 C13 C12 . . 122.1(5) ?
    C14 C13 C12 . . 116.9(4) ?
    C15 C14 C13 . . 121.1(5) ?
    C15 C14 H14 . . 119.5 ?
    C13 C14 H14 . . 119.5 ?
    C14 C15 C10 . . 121.6(5) ?
    C14 C15 H15 . . 119.2 ?
    C10 C15 H15 . . 119.2 ?
    N3 C16 H16A . . 109.5 ?
    N3 C16 H16B . . 109.5 ?
    H16A C16 H16B . . 109.5 ?
    N3 C16 H16C . . 109.5 ?
    H16A C16 H16C . . 109.5 ?
    H16B C16 H16C . . 109.5 ?
    N3 C17 H17A . . 109.5 ?
    N3 C17 H17B . . 109.5 ?
    H17A C17 H17B . . 109.5 ?
    N3 C17 H17C . . 109.5 ?
    H17A C17 H17C . . 109.5 ?
    H17B C17 H17C . . 109.5 ?
    O3 C18 H18A . . 109.5 ?
    O3 C18 H18B . . 109.5 ?
    H18A C18 H18B . . 109.5 ?
    O3 C18 H18C . . 109.5 ?
    H18A C18 H18C . . 109.5 ?
    H18B C18 H18C . . 109.5 ?
