# Supplementary material for: {4-Dimethyl­amino-N′-[1-(2-oxidophen­yl)ethyl­idene]benzohydrazidato}(methano­lato)oxidovanadium(V)
Source: Acta Crystallogr Sect E Struct Rep Online. 2011 Nov 25;67(Pt 12):m1836. doi: 10.1107/S1600536811050173 (PMC3238735; doi:10.1107/S1600536811050173)
Supplement: Supplementary file 2 [file e-67-m1836-Isup2.hkl]

# 
# h,k,l, Fc-squared, Fo-squared, sigma(Fo-squared) and status flag 
# 
data_I
_shelx_title ' A in P2(1)/n' 
_shelx_refln_list_code          4 
_shelx_F_calc_maximum      411.90 
_exptl_crystal_F_000       816.00 
_reflns_d_resolution_high  0.7829 
 
loop_ 
 _symmetry_equiv_pos_as_xyz 
 'x, y, z' 
 '-x+1/2, y+1/2, -z+1/2' 
 '-x, -y, -z' 
 'x-1/2, -y-1/2, z-1/2' 
 
_cell_length_a     7.4670 
_cell_length_b    16.7690 
_cell_length_c    14.3010 
_cell_angle_alpha  90.000 
_cell_angle_beta   97.317 
_cell_angle_gamma  90.000 
 
_shelx_F_squared_multiplier     1.000 
 
loop_ 
 _refln_index_h 
 _refln_index_k 
 _refln_index_l 
 _refln_F_squared_calc 
 _refln_F_squared_meas 
 _refln_F_squared_sigma 
 _refln_observed_status 
   2   0   0    38771.00    40597.79   1172.42 o 
   6   0   0      273.47      280.51     43.69 o 
   8   0   0        0.84      -35.02     31.70 o 
   1   1   0     6790.02     7051.10    147.44 o 
   2   1   0    10878.08    11166.30    235.12 o 
   3   1   0     1283.07     1142.78     35.26 o 
   4   1   0      192.04      278.95     19.90 o 
   5   1   0      152.03      160.48     17.71 o 
   6   1   0       88.91      121.64     23.19 o 
   7   1   0       25.09       60.10     21.00 o 
   8   1   0      148.56      195.80     38.22 o 
   0   2   0     5433.69     5913.56    174.44 o 
   1   2   0      221.58      283.25     12.22 o 
   2   2   0        9.79       35.21      6.59 o 
   3   2   0      345.29      312.87     18.74 o 
   4   2   0      278.98      322.83     22.07 o 
   5   2   0       58.23       82.51     16.60 o 
   6   2   0       19.55       46.58     18.60 o 
   7   2   0      521.53      541.74     41.92 o 
   8   2   0        0.01      101.42     49.39 o 
   9   2   0        2.61      124.63     62.06 o 
   1   3   0      900.66      803.22     26.29 o 
   2   3   0     1047.92      946.14     26.42 o 
   3   3   0      101.43       94.47     12.15 o 
   5   3   0      447.65      433.48     29.01 o 
   6   3   0      624.40      598.28     50.55 o 
   7   3   0       90.14      113.63     26.32 o 
   8   3   0        2.58       14.11     42.85 o 
   9   3   0       35.59       33.39     36.96 o 
   0   4   0     9775.55    10427.14    307.67 o 
   1   4   0     6182.89     5970.41    141.91 o 
   3   4   0      336.95      444.88     25.86 o 
   4   4   0     1054.37      965.40     39.28 o 
   5   4   0       58.97       89.11     19.60 o 
   6   4   0      293.76      368.97     77.87 o 
   7   4   0        0.28       -5.61     22.96 o 
   8   4   0       12.80       23.03     28.82 o 
   9   4   0        8.86       49.57     36.18 o 
   1   5   0      238.93      218.93     15.40 o 
   2   5   0      359.11      333.01     20.47 o 
   3   5   0        0.66       27.02      7.51 o 
   4   5   0      450.22      554.07     28.33 o 
   5   5   0      438.03      468.45     41.05 o 
   6   5   0      194.18      185.88     26.98 o 
   7   5   0       43.21       56.39     21.37 o 
   8   5   0       23.94       62.41     33.61 o 
   9   5   0       27.50       73.58     45.88 o 
   0   6   0      158.48      153.97     16.25 o 
   1   6   0     3327.04     3312.30     86.23 o 
   2   6   0       68.07       61.09     10.26 o 
   3   6   0       48.14       90.13     14.77 o 
   4   6   0     1464.61     1319.31     51.20 o 
   5   6   0        0.40       -3.50     17.18 o 
   6   6   0       12.84       79.65     24.72 o 
   7   6   0      303.71      286.90     36.75 o 
   8   6   0       24.29       12.17     56.28 o 
   9   6   0       41.29       73.83     65.29 o 
   1   7   0      331.97      339.05     16.44 o 
   2   7   0      450.66      559.95     29.43 o 
   3   7   0     1419.33     1408.04     49.59 o 
   4   7   0       74.49      105.94     16.78 o 
   5   7   0      971.40      891.31     56.48 o 
   6   7   0        4.74       49.92     39.90 o 
   7   7   0        0.00        4.12     26.06 o 
   8   7   0        4.35       53.19     38.40 o 
   0   8   0     1811.55     1979.65     95.47 o 
   1   8   0      815.68      770.68     27.89 o 
   2   8   0     1541.94     1476.12     49.45 o 
   3   8   0      529.25      584.73     34.56 o 
   4   8   0      701.53      752.36     40.04 o 
   5   8   0        0.82        5.85     15.94 o 
   6   8   0       16.01       19.15     33.77 o 
   7   8   0        2.96       33.64     28.80 o 
   8   8   0       20.68       53.58     38.81 o 
   1   9   0     1436.24     1486.31     43.02 o 
   2   9   0     1608.95     1481.91     51.15 o 
   3   9   0       12.94        3.81     14.81 o 
   4   9   0      905.58      891.92     48.59 o 
   5   9   0       66.07      103.47     22.95 o 
   6   9   0      152.02      100.24     30.59 o 
   7   9   0       88.12      152.75     35.86 o 
   8   9   0        4.57      101.58     39.56 o 
   0  10   0      698.91      674.93     39.69 o 
   1  10   0     2578.72     2277.73     69.60 o 
   2  10   0      217.70      228.94     23.98 o 
   3  10   0      629.75      579.58     43.50 o 
   4  10   0        4.64        0.69     14.94 o 
   5  10   0       13.20       59.33     27.53 o 
   6  10   0        1.94        2.07     28.52 o 
   7  10   0       65.06       70.88     37.59 o 
   8  10   0        8.56       17.33     36.33 o 
   1  11   0      682.53      706.71     46.61 o 
   2  11   0      461.32      540.01     35.22 o 
   3  11   0       97.28      139.08     20.31 o 
   4  11   0       73.93      122.04     22.88 o 
   5  11   0      251.04      248.74     38.61 o 
   6  11   0       14.27       -9.69     28.86 o 
   7  11   0       13.68       28.09     67.56 o 
   8  11   0       93.44      131.73     56.22 o 
   0  12   0     6045.48     5729.06    240.47 o 
   1  12   0        5.57        7.14     15.83 o 
   2  12   0      175.75      174.79     24.11 o 
   3  12   0      132.69      148.75     24.10 o 
   4  12   0      559.50      613.42     55.37 o 
   5  12   0       26.41        9.90     22.51 o 
   6  12   0      111.68      110.90     39.41 o 
   7  12   0        0.22       36.38     39.84 o 
   1  13   0       28.16       61.55     20.81 o 
   2  13   0     1071.36     1018.03     55.28 o 
   3  13   0      446.00      402.93     34.07 o 
   4  13   0      397.33      416.33     41.21 o 
   5  13   0       87.48       35.84     25.98 o 
   6  13   0      104.16      175.82     43.44 o 
   7  13   0       10.96       32.73     39.90 o 
   0  14   0     4402.95     4153.85    191.24 o 
   1  14   0      411.31      393.88     37.68 o 
   2  14   0     1423.13     1249.02     56.35 o 
   3  14   0      751.20      752.68     53.21 o 
   4  14   0       70.39      116.54     30.63 o 
   5  14   0       39.86       56.87     36.73 o 
   6  14   0       29.88       78.63     39.87 o 
   1  15   0        7.24       35.21     20.05 o 
   2  15   0       72.31       81.25     22.01 o 
   3  15   0      162.50      133.96     26.51 o 
   4  15   0      272.07      275.79     35.15 o 
   5  15   0      152.31      151.44     64.17 o 
   6  15   0       67.62      128.64     45.25 o 
   0  16   0       56.06      155.79     40.84 o 
   1  16   0      119.31       79.82     23.66 o 
   2  16   0       26.34       20.59     20.51 o 
   3  16   0        9.35       35.03     24.40 o 
   4  16   0      232.91      195.75     33.57 o 
   5  16   0        3.68       -7.94     32.08 o 
   6  16   0       23.94      135.85     86.54 o 
   1  17   0        0.21       34.86     23.02 o 
   2  17   0      429.94      506.52     67.69 o 
   3  17   0        8.38      -16.45     24.97 o 
   4  17   0      151.67      180.26     36.13 o 
   5  17   0        2.52      -23.48     32.91 o 
   0  18   0      508.94      560.12     73.36 o 
   1  18   0        1.18       25.58     24.98 o 
   2  18   0        0.87      -19.77     26.42 o 
   3  18   0      213.62      209.25     41.56 o 
   4  18   0      144.07      109.95     49.99 o 
   5  18   0        0.34       -0.34     64.27 o 
   1  19   0      237.62      284.42     53.32 o 
   2  19   0        1.58       60.20     34.76 o 
   3  19   0       37.49       61.70     35.94 o 
   0  20   0       61.97       83.74     48.46 o 
   1  20   0      211.72      237.94     91.51 o 
   2  20   0       12.52       35.99     42.29 o 
   1  21   0        7.92      -28.47     34.22 o 
  -7   0   1      159.17      137.83     40.12 o 
  -5   0   1       33.80        1.35     14.71 o 
  -3   0   1     7571.30     7643.74    237.34 o 
  -1   0   1     6684.59     7019.23    214.42 o 
   1   0   1    21566.31    22808.30    658.88 o 
   3   0   1     1232.56     1028.04     46.78 o 
   5   0   1       40.13       37.59     19.04 o 
   7   0   1      446.20      477.03     62.33 o 
   9   0   1        0.15        8.50     69.88 o 
  -9   1   1       24.34       61.04     60.87 o 
  -8   1   1        0.55       73.24     57.21 o 
  -7   1   1       54.50       37.37     22.70 o 
  -6   1   1      699.98      633.92     38.04 o 
  -5   1   1       61.43       96.20     16.36 o 
  -4   1   1      114.00       92.44     13.44 o 
  -3   1   1      651.46      712.40     32.02 o 
  -2   1   1     4808.96     5752.03    125.33 o 
  -1   1   1    10738.70    11113.12    229.54 o 
   0   1   1     3835.51     4493.64     93.46 o 
   1   1   1     7640.67     8106.74    183.35 o 
   3   1   1      611.72      642.76     37.62 o 
   5   1   1     1639.05     1575.56     57.80 o 
   6   1   1      105.42      147.56     21.27 o 
   7   1   1       13.37       66.29     34.21 o 
   8   1   1      113.95      154.01     38.66 o 
   9   1   1       63.50       50.50     66.99 o 
  -9   2   1        0.02       74.81     54.58 o 
  -8   2   1        2.42        9.86     41.49 o 
  -7   2   1       19.94       43.28     22.92 o 
  -6   2   1        0.76       14.94     14.87 o 
  -5   2   1      199.03      214.49     20.76 o 
  -4   2   1      782.82      732.03     32.69 o 
  -3   2   1      587.79      659.45     26.54 o 
  -2   2   1      233.30      214.88     12.22 o 
  -1   2   1        7.35       15.81      3.37 o 
   0   2   1     8281.79     9120.65    188.15 o 
   1   2   1      782.20      754.26     20.59 o 
   2   2   1      394.21      538.95     21.12 o 
   3   2   1      347.10      402.02     22.77 o 
   4   2   1      192.53      268.55     24.10 o 
   5   2   1      149.78      191.65     19.81 o 
   6   2   1      323.06      353.49     32.63 o 
   7   2   1       42.11       38.22     21.94 o 
   8   2   1       95.55       45.95     31.35 o 
   9   2   1        3.58      117.21     46.52 o 
  -9   3   1       22.36       91.13     58.15 o 
  -8   3   1        1.97       48.23     28.47 o 
  -7   3   1       64.97       77.69     32.97 o 
  -6   3   1      451.81      392.72     47.73 o 
  -5   3   1      650.23      671.08     46.42 o 
  -4   3   1       11.49       12.49      9.49 o 
  -3   3   1      365.61      367.79     26.04 o 
  -2   3   1      557.43      519.99     19.51 o 
  -1   3   1     6676.57     6548.48    138.90 o 
   0   3   1       10.37       24.28      4.09 o 
   1   3   1     1301.88     1282.76     30.63 o 
   3   3   1      546.93      536.96     23.49 o 
   4   3   1       13.59       22.50     11.45 o 
   5   3   1     1596.50     1569.12     52.48 o 
   6   3   1       44.88       54.73     18.48 o 
   7   3   1       24.01       43.30     27.78 o 
   8   3   1        0.82       70.37     33.94 o 
   9   3   1        0.09       39.62     59.34 o 
  -9   4   1       16.76      145.03     63.08 o 
  -8   4   1       23.76       27.15     36.71 o 
  -7   4   1      254.92      268.37     33.82 o 
  -6   4   1        0.75        8.56     17.11 o 
  -5   4   1       27.17       10.50     11.14 o 
  -4   4   1      184.57      225.35     17.64 o 
  -3   4   1      573.20      553.78     26.19 o 
  -2   4   1     1403.38     1270.52     35.24 o 
  -1   4   1     4841.33     4940.72    107.11 o 
   0   4   1     2373.79     2450.55     56.58 o 
   1   4   1     4013.49     3775.78     84.31 o 
   2   4   1     1146.76     1189.06     31.79 o 
   3   4   1       23.33       29.14      7.61 o 
   4   4   1        0.90       25.62     10.60 o 
   5   4   1      137.44      182.65     23.86 o 
   6   4   1       68.75       96.98     23.27 o 
   7   4   1      235.00      224.12     47.07 o 
   8   4   1       24.39       42.98     42.76 o 
   9   4   1        2.71       44.82     39.10 o 
  -9   5   1        0.14       95.89     53.56 o 
  -8   5   1       63.70      116.29     34.16 o 
  -7   5   1        9.51        4.82     28.22 o 
  -6   5   1      409.64      395.79     37.06 o 
  -5   5   1     1000.13      879.71     45.13 o 
  -4   5   1      172.21      182.18     17.01 o 
  -3   5   1       27.92       29.61      7.41 o 
  -2   5   1      517.34      511.41     20.22 o 
  -1   5   1      984.80     1011.70     28.27 o 
   0   5   1      291.68      331.76     15.27 o 
   1   5   1      605.41      562.19     19.61 o 
   2   5   1     1165.51     1133.75     34.86 o 
   3   5   1        3.51       -0.08      5.97 o 
   4   5   1      322.91      464.13     30.29 o 
   5   5   1     1160.63     1073.96     71.54 o 
   6   5   1      279.98      388.16     48.57 o 
   7   5   1        7.13        9.78     22.61 o 
   8   5   1       51.79       42.94     30.63 o 
   9   5   1       56.74      126.87     41.56 o 
  -9   6   1       10.45       28.88     42.31 o 
  -8   6   1        1.97       13.66     28.70 o 
  -7   6   1       11.48       15.73     26.54 o 
  -6   6   1       35.85       66.51     23.46 o 
  -5   6   1        2.52       -9.94     13.75 o 
  -4   6   1     3084.05     3127.05     91.73 o 
  -3   6   1      321.32      301.21     17.69 o 
  -2   6   1      283.82      280.32     19.95 o 
  -1   6   1      329.04      359.41     17.78 o 
   0   6   1     6681.73     6662.86    145.05 o 
   1   6   1     1790.56     1657.00     43.06 o 
   2   6   1     2611.77     2651.71     81.94 o 
   3   6   1        1.51        6.95      7.70 o 
   4   6   1      563.03      583.36     34.67 o 
   5   6   1       45.60       40.98     16.59 o 
   6   6   1      328.04      290.00     33.54 o 
   7   6   1       12.72       28.43     23.44 o 
   8   6   1       62.42       57.47     35.78 o 
   9   6   1       48.93      181.41     72.43 o 
  -8   7   1        4.41       62.19     38.88 o 
  -7   7   1        1.22       49.03     31.05 o 
  -6   7   1     1166.89     1037.84     66.31 o 
  -5   7   1        3.84        1.58     13.60 o 
  -4   7   1     2279.18     2304.01     73.70 o 
  -3   7   1      253.56      273.49     22.94 o 
  -2   7   1     1278.45     1237.98     42.95 o 
  -1   7   1      893.57      902.22     34.18 o 
   0   7   1       65.94      107.55     10.40 o 
   1   7   1     1042.11      920.47     28.49 o 
   2   7   1    10303.34     9777.39    260.76 o 
   3   7   1      625.35      733.66     54.55 o 
   4   7   1      653.57      904.52     59.34 o 
   5   7   1      283.86      258.81     44.98 o 
   6   7   1      104.84      117.55     27.53 o 
   7   7   1       18.89       38.29     26.54 o 
   8   7   1      109.34      125.98     48.20 o 
  -8   8   1        7.16       32.33     33.20 o 
  -7   8   1      144.13      221.66     45.86 o 
  -6   8   1        1.05       53.31     27.00 o 
  -5   8   1       27.04       31.35     17.28 o 
  -4   8   1     2350.91     2428.56     77.19 o 
  -3   8   1     1098.71      929.41     41.33 o 
  -1   8   1     1308.87     1270.41     40.74 o 
   0   8   1     2372.12     2449.63     62.32 o 
   1   8   1     3145.88     2892.12     71.19 o 
   2   8   1     5005.18     5253.59    135.33 o 
   3   8   1     1040.07      969.78     54.55 o 
   4   8   1       53.20       55.16     25.55 o 
   5   8   1       46.89       51.85     21.18 o 
   6   8   1       11.90       -2.21     20.02 o 
   7   8   1       16.07       34.16     27.05 o 
   8   8   1        8.34       50.01     49.56 o 
  -8   9   1       32.75      112.24     39.49 o 
  -7   9   1       28.11       24.40     34.58 o 
  -6   9   1       17.36       20.78     22.01 o 
  -5   9   1      830.57      778.10     52.55 o 
  -4   9   1       27.37       45.40     14.66 o 
  -3   9   1       36.11       33.62     13.46 o 
  -2   9   1      376.78      440.91     29.30 o 
  -1   9   1     2625.66     2552.66     65.59 o 
   0   9   1       24.18       24.26      8.37 o 
   1   9   1      941.59      846.15     32.69 o 
   2   9   1      119.16      147.81     17.18 o 
   3   9   1      285.54      311.34     29.69 o 
   4   9   1        0.06       11.06     16.10 o 
   5   9   1      263.37      264.46     33.31 o 
   6   9   1       88.85       79.17     27.91 o 
   7   9   1        0.11       37.26     28.26 o 
   8   9   1       28.16       90.35     40.22 o 
  -8  10   1       37.93       42.29     37.11 o 
  -7  10   1        2.22       68.91     39.48 o 
  -6  10   1       96.30       78.92     29.79 o 
  -5  10   1       12.09       14.78     18.36 o 
  -4  10   1      338.96      368.81     31.74 o 
  -3  10   1      217.23      287.26     40.20 o 
  -2  10   1      204.43      268.54     28.40 o 
  -1  10   1      348.86      369.52     26.96 o 
   0  10   1     2664.91     2636.17     76.01 o 
   1  10   1     1319.18     1176.97     48.28 o 
   2  10   1        7.70       19.25     11.58 o 
   3  10   1      275.01      305.19     26.88 o 
   4  10   1      756.77      694.07     49.88 o 
   5  10   1        2.89      -18.07     19.39 o 
   6  10   1        7.07       22.49     24.69 o 
   7  10   1       17.04       71.56     40.90 o 
   8  10   1      135.63      120.87     60.34 o 
  -8  11   1        6.13        5.77     44.85 o 
  -7  11   1       16.04       64.90     44.10 o 
  -6  11   1      223.85      190.33     37.79 o 
  -5  11   1      114.04      157.78     28.17 o 
  -4  11   1      699.29      694.67     44.01 o 
  -3  11   1        4.84       16.65     13.29 o 
  -2  11   1      837.95      825.66     42.99 o 
  -1  11   1      334.89      341.97     26.97 o 
   0  11   1      186.17      188.79     16.71 o 
   1  11   1      274.51      285.18     24.17 o 
   2  11   1     2261.25     2027.95     66.83 o 
   3  11   1      158.30      109.08     18.91 o 
   4  11   1       68.02      110.40     25.23 o 
   5  11   1      103.47      106.97     26.90 o 
   6  11   1       85.16       89.04     28.54 o 
   7  11   1       34.40      104.03     41.37 o 
   8  11   1        9.89      -41.49     80.25 o 
  -7  12   1       78.07       75.95     37.98 o 
  -6  12   1       16.99       34.58     36.72 o 
  -5  12   1       14.31        6.61     29.77 o 
  -4  12   1       71.95      115.64     27.34 o 
  -3  12   1     1263.37     1315.46     57.22 o 
  -2  12   1       11.98       41.40     15.19 o 
  -1  12   1      300.94      370.08     33.98 o 
   0  12   1      494.52      515.98     39.40 o 
   1  12   1     1595.29     1425.86     53.19 o 
   2  12   1       48.49      144.97     22.24 o 
   3  12   1      741.08      700.90     49.42 o 
   4  12   1       26.50       54.31     21.35 o 
   5  12   1       21.04       41.17     24.00 o 
   6  12   1        1.03       31.01     28.33 o 
   7  12   1       61.17      118.22     45.25 o 
  -7  13   1       17.60       48.06     39.09 o 
  -6  13   1       51.99       55.22     59.00 o 
  -5  13   1      341.28      351.81     49.20 o 
  -4  13   1      102.10       64.94     26.58 o 
  -3  13   1        0.43       10.81     14.95 o 
  -2  13   1       84.10      100.29     18.99 o 
  -1  13   1       30.26       29.45     14.69 o 
   0  13   1      237.37      237.94     29.09 o 
   1  13   1      764.08      808.06     44.04 o 
   2  13   1      225.50      282.80     27.90 o 
   3  13   1      182.88       85.05     32.28 o 
   4  13   1       29.52       53.19     24.23 o 
   5  13   1      391.93      400.07     44.58 o 
   6  13   1       47.92      108.67     39.33 o 
   7  13   1       29.55       45.96     52.99 o 
  -7  14   1        6.38       45.57     61.04 o 
  -6  14   1      214.60      235.41     48.65 o 
  -5  14   1       13.97       52.25     37.81 o 
  -4  14   1        2.35       29.17     39.95 o 
  -3  14   1       11.69       10.95     16.06 o 
  -2  14   1      387.89      452.42     35.93 o 
  -1  14   1      230.73      270.62     31.76 o 
   0  14   1      251.30      334.28     36.25 o 
   1  14   1      194.73      243.32     30.01 o 
   2  14   1      198.33      301.13     31.54 o 
   3  14   1      120.97      123.89     25.38 o 
   4  14   1      610.38      637.35     53.76 o 
   5  14   1        0.11       33.24     25.58 o 
   6  14   1        1.53       28.17     37.09 o 
  -6  15   1      129.14      114.60     43.65 o 
  -5  15   1       12.29       58.28     49.42 o 
  -4  15   1       72.11       44.41     33.79 o 
  -3  15   1        0.22       31.53     19.63 o 
  -2  15   1       12.55       50.17     20.36 o 
  -1  15   1       34.98       28.65     20.31 o 
   0  15   1       51.06       64.21     22.41 o 
   1  15   1       76.69       66.65     22.37 o 
   2  15   1      161.58      210.63     29.20 o 
   3  15   1       60.58       47.19     21.81 o 
   4  15   1        0.85      -31.91     30.28 o 
   5  15   1        0.13       38.21     30.09 o 
   6  15   1       10.46       24.38     37.65 o 
  -6  16   1        1.22       31.90     44.72 o 
  -5  16   1        1.99       18.52     33.34 o 
  -4  16   1      175.96      146.36     41.75 o 
  -3  16   1      318.84      264.52     35.52 o 
  -2  16   1       13.92        5.04     20.21 o 
  -1  16   1       94.04      101.17     28.69 o 
   0  16   1       21.97       35.32     21.47 o 
   1  16   1      383.86      403.85     41.16 o 
   2  16   1       91.73       96.35     33.75 o 
   3  16   1      161.13      152.96     27.95 o 
   4  16   1        5.61        3.53     27.26 o 
   5  16   1        0.63       16.28     32.61 o 
   6  16   1       15.47      119.87     76.34 o 
  -5  17   1      148.13      138.20     40.84 o 
  -4  17   1       24.49       76.95     33.28 o 
  -3  17   1        8.07       27.90     27.50 o 
  -2  17   1       15.45       74.90     24.74 o 
  -1  17   1      136.45      131.11     28.81 o 
   0  17   1       10.03        1.01     21.17 o 
   1  17   1      159.60      199.92     42.87 o 
   2  17   1       55.41       54.96     27.69 o 
   3  17   1       28.37       68.79     31.35 o 
   4  17   1       24.46       46.36     27.54 o 
   5  17   1      272.05      290.83     50.46 o 
  -5  18   1        0.01       61.04     75.32 o 
  -4  18   1       60.40       52.99     41.44 o 
  -3  18   1      123.97      154.20     46.84 o 
  -2  18   1       39.86       63.00     28.13 o 
  -1  18   1       83.47      141.28     30.98 o 
   0  18   1       93.84       72.70     25.81 o 
   1  18   1      228.04      266.09     58.77 o 
   2  18   1        3.95       33.56     29.54 o 
   3  18   1       18.54        4.50     29.99 o 
   4  18   1       30.86       54.15     32.37 o 
   5  18   1        1.04       70.73     70.73 o 
  -3  19   1       11.14       62.51     54.49 o 
  -2  19   1      259.48      199.59     42.02 o 
  -1  19   1        1.40       10.00     28.52 o 
   0  19   1       32.05      -17.01     26.26 o 
   1  19   1        0.22       15.55     41.18 o 
   2  19   1      468.76      395.34     50.91 o 
   3  19   1        0.21        6.94     31.60 o 
   4  19   1        1.07        0.00     57.64 o 
  -2  20   1       65.28       12.99     37.28 o 
  -1  20   1       20.67       39.71     40.22 o 
   0  20   1      332.34      493.57    119.44 o 
   1  20   1       81.88       66.54     39.21 o 
   2  20   1        8.80       16.13     35.51 o 
   3  20   1      164.42      194.17     77.02 o 
  -1  21   1      226.70      223.35     59.39 o 
   0  21   1       31.59       38.28     45.33 o 
   1  21   1       46.91       44.08     36.23 o 
  -8   0   2        2.35       10.88     55.26 o 
  -6   0   2       16.54       26.74     25.69 o 
  -4   0   2    14271.28    12937.76    395.09 o 
  -2   0   2   169658.88   169171.39   4835.34 o 
   0   0   2        8.25       -4.03      5.42 o 
   2   0   2       96.34      100.02     18.20 o 
   6   0   2      708.44      661.86     70.11 o 
   8   0   2      355.20      385.61     79.40 o 
  -9   1   2        0.92      165.94     56.11 o 
  -8   1   2        8.47       67.84     63.25 o 
  -7   1   2       40.93       38.44     17.93 o 
  -6   1   2      320.72      351.03     28.77 o 
  -5   1   2     1409.55     1227.96     43.15 o 
  -4   1   2     2338.28     2020.69     56.73 o 
  -3   1   2     1291.75     1222.63     36.68 o 
  -2   1   2     7841.97     8191.17    164.10 o 
  -1   1   2     5633.15     5873.95    139.10 o 
   0   1   2    16747.32    18240.16    372.40 o 
   1   1   2       49.58       75.58      7.85 o 
   2   1   2     1186.70     1362.32     36.80 o 
   3   1   2      224.76      245.04     17.16 o 
   4   1   2     1317.32     1713.84     51.51 o 
   5   1   2      961.81      960.77     48.73 o 
   6   1   2     1060.59     1007.32     61.06 o 
   7   1   2       44.79       20.97     20.00 o 
   8   1   2        5.69       57.51     33.07 o 
   9   1   2       30.63       24.87     66.65 o 
  -9   2   2       84.80      256.90     65.63 o 
  -8   2   2        0.89       27.21     49.14 o 
  -7   2   2      114.34      122.16     36.10 o 
  -6   2   2       98.64      103.58     20.92 o 
  -5   2   2      180.56      173.02     25.41 o 
  -4   2   2       89.54      131.42     16.34 o 
  -3   2   2      700.20      647.48     26.60 o 
  -2   2   2     4226.11     4163.77     93.77 o 
  -1   2   2     4400.20     4437.60     95.47 o 
   0   2   2      870.48      862.47     25.54 o 
   1   2   2     1241.52     1220.35     34.75 o 
   2   2   2     1185.64     1148.96     32.23 o 
   3   2   2      807.86      736.25     31.86 o 
   4   2   2      195.68      233.28     21.59 o 
   5   2   2     1012.60     1010.22     47.22 o 
   6   2   2       13.01       26.03     14.35 o 
   7   2   2      178.62      121.60     26.39 o 
   8   2   2       20.76       13.31     31.59 o 
   9   2   2       17.92       73.55     41.00 o 
  -9   3   2       68.25      222.73     63.93 o 
  -8   3   2       84.79       25.59     34.26 o 
  -7   3   2       28.36        7.24     22.66 o 
  -6   3   2      257.54      234.40     22.91 o 
  -5   3   2     1148.97     1066.21     39.78 o 
  -4   3   2      643.20      660.34     29.27 o 
  -3   3   2       82.35       85.08     13.72 o 
  -2   3   2     2914.10     2710.09     64.32 o 
  -1   3   2      800.63      695.64     20.37 o 
   0   3   2      101.07       86.58      7.33 o 
   1   3   2      725.97      659.92     20.13 o 
   3   3   2       35.13       43.94      8.85 o 
   5   3   2      429.15      473.06     34.19 o 
   6   3   2      464.62      532.36     39.65 o 
   7   3   2      112.61       60.09     26.54 o 
   8   3   2       42.10       37.86     46.95 o 
   9   3   2        3.20       47.10     41.09 o 
  -9   4   2        0.05      107.96     55.94 o 
  -8   4   2        7.35       14.97     30.86 o 
  -7   4   2        4.12      -18.51     23.58 o 
  -6   4   2      536.58      526.57     45.33 o 
  -5   4   2      169.09      204.69     20.50 o 
  -4   4   2      470.63      583.27     29.30 o 
  -3   4   2      164.97      214.19     15.84 o 
  -2   4   2      288.87      343.35     16.27 o 
  -1   4   2        0.94       -0.49      4.25 o 
   0   4   2     4374.68     4303.51     94.99 o 
   1   4   2     1520.91     1508.37     36.91 o 
   2   4   2       54.08      108.91      9.46 o 
   3   4   2       13.67        9.95      6.62 o 
   4   4   2     1902.67     1743.47     52.01 o 
   5   4   2       62.58       71.66     26.21 o 
   6   4   2       55.09       41.62     21.43 o 
   7   4   2        1.20       15.30     27.47 o 
   8   4   2       15.37       75.67     33.09 o 
   9   4   2       19.52       -0.17     56.11 o 
  -9   5   2        1.48      127.35     51.35 o 
  -8   5   2       28.04       25.83     33.05 o 
  -7   5   2        9.46       13.27     27.22 o 
  -6   5   2       83.34       74.67     19.78 o 
  -5   5   2      166.58      197.19     20.19 o 
  -4   5   2      392.74      440.14     26.00 o 
  -3   5   2       11.78       16.23      7.51 o 
  -2   5   2     1584.47     1459.22     39.84 o 
  -1   5   2      119.28      120.35      9.39 o 
   0   5   2        6.95       20.19      5.65 o 
   1   5   2      390.28      387.99     16.74 o 
   2   5   2      887.28      867.43     26.25 o 
   3   5   2      581.91      523.48     30.74 o 
   4   5   2      133.53      256.74     22.79 o 
   5   5   2      605.49      611.50     47.73 o 
   6   5   2      193.44      193.12     32.20 o 
   7   5   2        2.91       51.80     38.54 o 
   8   5   2      108.65       85.75     43.73 o 
   9   5   2        1.05       48.90     37.27 o 
  -9   6   2       59.08      188.04     63.42 o 
  -8   6   2        6.71       -6.21     29.08 o 
  -7   6   2       26.78       66.18     31.39 o 
  -6   6   2      373.88      289.21     42.78 o 
  -5   6   2      299.13      281.46     28.29 o 
  -4   6   2      157.25      207.65     17.54 o 
  -3   6   2     1150.54     1039.64     35.10 o 
  -2   6   2      510.23      680.15     26.64 o 
  -1   6   2     2711.76     2475.54     60.06 o 
   0   6   2      261.60      314.82     16.27 o 
   1   6   2      704.50      621.83     23.01 o 
   2   6   2     2001.05     2093.14     54.35 o 
   3   6   2      240.74      238.45     15.83 o 
   4   6   2        0.28       -1.02     12.48 o 
   5   6   2      261.65      248.61     28.97 o 
   6   6   2       33.05       43.78     25.78 o 
   7   6   2      469.72      540.17     47.31 o 
   8   6   2        9.71       17.28     32.91 o 
  -9   7   2        1.79       34.68     84.84 o 
  -8   7   2       11.80        5.75     35.16 o 
  -7   7   2        0.09        1.60     31.48 o 
  -6   7   2        0.95       85.53     29.21 o 
  -5   7   2     2079.17     1906.43     68.37 o 
  -4   7   2      225.51      202.61     21.35 o 
  -3   7   2       71.75      106.57     11.48 o 
  -1   7   2      835.10      808.19     39.02 o 
   0   7   2     1788.96     2071.10     53.47 o 
   1   7   2      122.14      191.94     16.18 o 
   2   7   2      286.27      429.45     37.18 o 
   3   7   2      791.20      811.06     37.83 o 
   4   7   2      153.46      128.93     22.83 o 
   5   7   2      814.24      815.21     51.65 o 
   6   7   2       18.41       20.98     20.07 o 
   7   7   2       69.73       42.72     29.82 o 
   8   7   2        7.33       44.66     34.77 o 
  -8   8   2       40.38       32.63     49.01 o 
  -7   8   2        5.34       34.92     30.13 o 
  -6   8   2      323.90      297.57     44.26 o 
  -5   8   2       52.47       48.07     22.43 o 
  -4   8   2       31.77       39.94     13.72 o 
  -3   8   2      387.30      361.01     26.58 o 
  -1   8   2       25.38       26.99      7.52 o 
   0   8   2     5319.42     5557.53    126.13 o 
   1   8   2     1896.06     1985.05     53.12 o 
   3   8   2       29.97       33.89     12.48 o 
   4   8   2      442.56      438.91     38.61 o 
   5   8   2        7.20      -10.00     18.43 o 
   6   8   2        1.00        6.28     21.94 o 
   7   8   2      200.76      177.57     36.24 o 
   8   8   2        7.74      -26.47     37.37 o 
  -8   9   2       16.90       -7.06     38.66 o 
  -7   9   2        0.38       -5.14     29.76 o 
  -6   9   2       54.71       71.29     26.52 o 
  -5   9   2       57.16       82.17     23.09 o 
  -4   9   2      867.17      960.72     48.72 o 
  -3   9   2      130.03      178.11     20.61 o 
  -2   9   2      601.95      637.29     34.11 o 
  -1   9   2     1599.74     1463.23     42.64 o 
   0   9   2      840.63      780.32     30.06 o 
   1   9   2      215.96      198.53     15.43 o 
   2   9   2     2544.35     2455.67     74.43 o 
   3   9   2      100.13      114.12     20.79 o 
   4   9   2      221.18      280.38     45.15 o 
   5   9   2        0.17        3.27     18.68 o 
   6   9   2       31.24       29.16     26.96 o 
   7   9   2        1.04       19.26     28.05 o 
   8   9   2       61.41      107.50     46.83 o 
  -8  10   2        8.76       -0.28     43.93 o 
  -7  10   2      113.39      132.79     35.53 o 
  -6  10   2        1.38       18.72     29.41 o 
  -5  10   2        7.02       18.83     21.12 o 
  -4  10   2       93.49       99.85     24.32 o 
  -3  10   2     1406.70     1374.06     53.22 o 
  -2  10   2       54.48       66.18     14.35 o 
  -1  10   2        2.06       -3.23      8.43 o 
   0  10   2      605.12      650.25     32.49 o 
   1  10   2     2882.60     2606.38     77.64 o 
   2  10   2       63.84      108.06     16.14 o 
   3  10   2      335.88      381.53     35.04 o 
   4  10   2        6.30       36.60     19.68 o 
   5  10   2       11.33       13.48     20.34 o 
   6  10   2       12.30       71.07     29.00 o 
   7  10   2      231.64      231.05     40.94 o 
   8  10   2        0.13      -44.55     60.70 o 
  -8  11   2       10.91       56.32     49.44 o 
  -7  11   2        1.86       -2.63     30.91 o 
  -6  11   2        2.16       19.03     27.03 o 
  -5  11   2      462.92      401.35     48.96 o 
  -4  11   2      126.32      179.77     23.71 o 
  -3  11   2        5.51       -3.78     12.28 o 
  -2  11   2      282.89      381.37     36.85 o 
  -1  11   2      857.68      803.64     58.65 o 
   0  11   2      124.81      164.81     15.91 o 
   1  11   2      339.82      314.89     25.86 o 
   2  11   2      628.04      512.40     34.36 o 
   3  11   2      174.42      158.81     26.29 o 
   4  11   2       12.29        2.17     18.03 o 
   5  11   2      128.27      110.84     28.31 o 
   6  11   2      167.80      201.86     36.89 o 
   7  11   2       76.27       62.04     35.10 o 
  -7  12   2        3.16       40.52     36.24 o 
  -6  12   2      183.96      259.46     44.99 o 
  -5  12   2        3.43        3.04     29.14 o 
  -4  12   2      860.75      907.78     51.49 o 
  -3  12   2        6.32       -3.54     13.62 o 
  -2  12   2     2057.78     1799.43     63.80 o 
  -1  12   2      111.66       89.89     18.16 o 
   0  12   2      600.18      598.48     43.39 o 
   1  12   2      302.06      311.33     26.92 o 
   2  12   2      241.38      273.45     26.12 o 
   3  12   2      298.37      355.31     36.29 o 
   4  12   2      383.98      329.17     37.55 o 
   5  12   2       15.63       73.08     25.59 o 
   6  12   2       56.63      160.76     35.58 o 
   7  12   2        6.72       66.24     39.98 o 
  -7  13   2       14.54       20.68     43.30 o 
  -6  13   2        5.78        7.74     29.92 o 
  -5  13   2      199.76      141.08     33.60 o 
  -4  13   2      293.26      346.17     58.01 o 
  -3  13   2       26.10       19.47     15.26 o 
  -2  13   2      979.21     1063.51     53.18 o 
  -1  13   2       55.39       84.09     20.48 o 
   0  13   2      745.47      793.46     50.58 o 
   1  13   2      112.03      162.56     23.33 o 
   2  13   2      991.48      964.27     49.95 o 
   3  13   2      304.57      212.78     33.42 o 
   4  13   2      174.35      202.68     32.22 o 
   5  13   2        2.59       57.40     25.31 o 
   6  13   2      293.42      341.10     44.61 o 
   7  13   2        4.86       52.82     51.34 o 
  -7  14   2       94.36       60.36     64.10 o 
  -6  14   2       28.49       45.85     33.31 o 
  -5  14   2      107.93      133.39     34.76 o 
  -4  14   2     1027.28     1001.88    147.05 o 
  -3  14   2      108.18      103.52     25.28 o 
  -2  14   2     1493.01     1426.29     60.11 o 
  -1  14   2     1089.45     1228.26     95.34 o 
   0  14   2      171.13      198.02     28.97 o 
   1  14   2      583.96      608.97     56.89 o 
   2  14   2       94.70      138.61     31.88 o 
   3  14   2      139.50      202.78     30.77 o 
   4  14   2       40.82      152.22     52.88 o 
   5  14   2      185.43      153.11     32.14 o 
   6  14   2       36.37       76.63     33.06 o 
  -6  15   2       83.04       94.46     46.42 o 
  -5  15   2      383.54      364.53     50.06 o 
  -4  15   2       46.13       60.76     26.20 o 
  -3  15   2       73.49       83.43     27.12 o 
  -2  15   2        0.12       42.04     22.04 o 
  -1  15   2       33.90       50.06     21.33 o 
   0  15   2      329.71      332.39     44.18 o 
   1  15   2       49.58       49.08     22.37 o 
   2  15   2      813.07      682.18     82.26 o 
   3  15   2      126.79      131.57     28.23 o 
   4  15   2      122.70       55.43     25.47 o 
   5  15   2       54.82       81.87     34.26 o 
   6  15   2       12.96       39.55     37.22 o 
  -6  16   2      162.63      128.12     53.67 o 
  -5  16   2       13.87       47.65     37.97 o 
  -4  16   2       23.71       54.22     28.41 o 
  -3  16   2       79.27      106.17     29.21 o 
  -2  16   2       21.71       24.19     23.07 o 
  -1  16   2      113.40      113.02     32.81 o 
   0  16   2      541.05      543.48     47.88 o 
   1  16   2      118.53      100.42     24.76 o 
   2  16   2       34.46       37.92     26.61 o 
   3  16   2        5.06       21.19     21.72 o 
   4  16   2      122.61      138.33     31.66 o 
   5  16   2       81.40       66.98     36.47 o 
   6  16   2        1.14        5.78     67.67 o 
  -5  17   2       12.85       -1.04     34.29 o 
  -4  17   2      145.12      149.40     47.18 o 
  -3  17   2        0.18       22.76     68.77 o 
  -2  17   2      388.50      352.24     41.95 o 
  -1  17   2        7.50       64.25     24.96 o 
   0  17   2      138.59      137.38     33.45 o 
   1  17   2       50.66       79.90     39.43 o 
   2  17   2      519.70      471.34     61.60 o 
   3  17   2        0.59       29.77     31.86 o 
   4  17   2        5.33        0.81     27.38 o 
   5  17   2       32.55       58.66     31.36 o 
  -5  18   2        8.62      116.13     78.21 o 
  -4  18   2       25.96       21.97     41.89 o 
  -3  18   2       27.01       33.67     40.69 o 
  -2  18   2      156.93      196.99     33.13 o 
  -1  18   2       26.33       26.07     23.83 o 
   0  18   2      140.97      221.04     33.81 o 
   1  18   2      236.48      277.62     45.22 o 
   2  18   2       35.61       14.81     28.94 o 
   3  18   2       98.87      110.35     36.75 o 
   4  18   2      112.02       89.97     45.25 o 
  -3  19   2        5.87       35.76     40.55 o 
  -2  19   2        0.02       39.43     52.78 o 
  -1  19   2      293.13      303.53     39.34 o 
   0  19   2        2.29       24.60     26.15 o 
   1  19   2       56.32       56.19     33.75 o 
   2  19   2       11.25       16.43     31.49 o 
   3  19   2      110.04      107.77     38.58 o 
   4  19   2       16.05       58.66     59.17 o 
  -2  20   2       22.53       -6.54     62.23 o 
  -1  20   2        0.12       40.94     30.37 o 
   0  20   2       47.51       94.94     53.11 o 
   1  20   2       65.35       51.91     40.26 o 
   2  20   2       30.48       60.00     37.24 o 
   3  20   2       46.07       60.53     61.72 o 
  -1  21   2       10.40       31.22     38.44 o 
   0  21   2        0.22       37.26     38.60 o 
   1  21   2        5.08       87.97     69.79 o 
  -7   0   3      278.99      340.03     64.18 o 
  -5   0   3      410.28      421.12     44.43 o 
  -3   0   3     9277.03     9100.09    363.15 o 
  -1   0   3     2857.02     2795.09     88.17 o 
   1   0   3     3686.73     3663.46    116.74 o 
   3   0   3     2748.71     2693.05    134.51 o 
   5   0   3     1067.39     1006.18     79.72 o 
   7   0   3       61.75       53.95     42.42 o 
   9   0   3       26.00       20.91     79.91 o 
  -9   1   3        0.92      -25.16     71.92 o 
  -8   1   3       52.44       49.86     33.45 o 
  -7   1   3       39.36       80.86     30.05 o 
  -6   1   3      700.31      697.98     44.31 o 
  -5   1   3      217.29      223.88     23.73 o 
  -4   1   3     6330.53     5902.53    153.51 o 
  -3   1   3      889.64      932.44     30.24 o 
  -2   1   3     5535.50     5569.74    136.97 o 
  -1   1   3    14921.08    15112.31    348.28 o 
   0   1   3     2741.29     3073.63     68.37 o 
   1   1   3     1860.83     1815.32     44.21 o 
   3   1   3     1159.61     1193.29     37.00 o 
   4   1   3      221.29      280.06     20.49 o 
   5   1   3      746.12      801.94     45.45 o 
   6   1   3      948.11     1030.91     62.03 o 
   7   1   3      109.10       81.86     24.42 o 
   8   1   3       10.59       13.03     31.42 o 
   9   1   3       16.52      -35.18     48.49 o 
  -9   2   3        0.43      124.80     79.40 o 
  -8   2   3       67.21       -3.23     59.51 o 
  -7   2   3       65.12       67.93     19.29 o 
  -6   2   3      274.88      338.52     28.51 o 
  -5   2   3       51.01       48.93     11.89 o 
  -4   2   3       11.74       28.53      9.01 o 
  -3   2   3      817.16      764.43     29.11 o 
  -2   2   3      115.19      183.21     11.01 o 
  -1   2   3     2244.80     2155.46     57.48 o 
   0   2   3    11315.70    12424.27    258.08 o 
   1   2   3     2410.06     2351.99     61.12 o 
   2   2   3     1227.76     1272.14     49.80 o 
   3   2   3       71.90       66.68     11.73 o 
   4   2   3     1215.19     1277.60     49.40 o 
   5   2   3      591.36      582.03     42.27 o 
   6   2   3       47.05       27.81     18.01 o 
   7   2   3       16.45       32.45     22.59 o 
   8   2   3       83.25      157.93     39.80 o 
   9   2   3        4.27       36.20     42.08 o 
  -9   3   3        5.44       55.43     79.06 o 
  -8   3   3       49.32       15.04     69.11 o 
  -7   3   3       59.96       87.33     25.71 o 
  -6   3   3      508.84      528.84     39.22 o 
  -5   3   3      464.13      511.08     33.29 o 
  -4   3   3      379.63      402.35     24.53 o 
  -3   3   3        0.58       10.79      6.74 o 
  -2   3   3      935.95      800.68     24.98 o 
  -1   3   3     8623.82     8260.64    174.67 o 
   0   3   3       37.62       38.67      5.69 o 
   1   3   3      136.12      158.71     10.27 o 
   2   3   3       67.69       98.17     11.25 o 
   3   3   3     3246.06     3019.01     83.71 o 
   4   3   3      826.52      892.12     41.97 o 
   5   3   3      272.76      297.08     27.61 o 
   6   3   3      271.03      257.37     30.73 o 
   7   3   3        0.60       22.18     27.71 o 
   8   3   3        1.17       58.66     33.92 o 
   9   3   3       10.43      128.32     63.03 o 
  -9   4   3       53.84      -22.10     71.07 o 
  -8   4   3        3.25        6.49     45.98 o 
  -7   4   3       93.47       51.97     29.15 o 
  -6   4   3       83.96       53.08     18.23 o 
  -5   4   3        0.20       -5.78     10.35 o 
  -4   4   3      551.11      491.01     26.84 o 
  -3   4   3     3690.07     3476.81     84.29 o 
  -2   4   3     1064.51     1105.20     31.92 o 
  -1   4   3     2091.01     2173.32     52.62 o 
   0   4   3     1713.89     1843.56     46.12 o 
   1   4   3      985.83      866.95     28.56 o 
   2   4   3      175.29      232.06     17.42 o 
   3   4   3      200.93      184.14     17.40 o 
   4   4   3       52.87       56.73     14.70 o 
   5   4   3      359.68      370.56     31.64 o 
   6   4   3      120.23      142.31     27.29 o 
   7   4   3      146.25      121.82     36.77 o 
   8   4   3       92.09      122.64     37.48 o 
  -9   5   3        0.10       74.29     61.43 o 
  -8   5   3       60.26       94.91     52.39 o 
  -7   5   3        7.18       14.58     26.50 o 
  -6   5   3       46.23       40.70     20.41 o 
  -5   5   3     1057.97      991.88     42.07 o 
  -4   5   3      597.37      706.96     41.10 o 
  -3   5   3       30.67       23.98      7.98 o 
  -2   5   3     1246.27     1265.80     40.17 o 
  -1   5   3        4.96       -0.02      5.01 o 
   0   5   3      221.96      263.36     15.82 o 
   1   5   3     2814.31     2704.63     65.70 o 
   3   5   3      546.14      544.65     30.13 o 
   4   5   3      127.91      141.57     18.23 o 
   5   5   3     1134.85     1064.55     78.60 o 
   6   5   3      318.21      329.96     39.17 o 
   7   5   3      125.74      136.88     35.34 o 
   8   5   3        3.78       51.13     43.51 o 
  -9   6   3        0.79       38.88     57.23 o 
  -8   6   3       32.92        4.41     48.90 o 
  -7   6   3        9.89       36.08     34.42 o 
  -6   6   3      890.26      824.57     71.85 o 
  -5   6   3       98.89      160.93     25.27 o 
  -4   6   3      470.68      516.88     39.31 o 
  -3   6   3       11.74       19.67      7.60 o 
  -2   6   3      809.96      973.62     30.85 o 
  -1   6   3        3.75       16.81      6.28 o 
   0   6   3      579.43      504.80     23.40 o 
   1   6   3      577.43      537.42     22.20 o 
   2   6   3      332.27      305.03     16.58 o 
   3   6   3       29.85       45.40     11.61 o 
   4   6   3     1967.71     1666.79     79.34 o 
   5   6   3        2.23       -2.88     19.36 o 
   6   6   3       27.66       85.98     28.64 o 
   7   6   3      307.10      358.88     60.65 o 
   8   6   3      257.68      283.96     53.92 o 
  -9   7   3        4.80       15.13     85.35 o 
  -8   7   3      239.01      235.74     44.77 o 
  -7   7   3       18.72       89.12     31.46 o 
  -6   7   3        0.93       -7.80     18.78 o 
  -5   7   3       14.62       43.03     17.62 o 
  -4   7   3      914.48      999.07     52.16 o 
  -3   7   3      286.19      337.44     20.59 o 
  -2   7   3     2922.37     2736.38     68.94 o 
  -1   7   3      324.66      316.28     17.64 o 
   0   7   3    14761.80    16462.71    372.66 o 
   1   7   3     3586.35     3600.76     86.39 o 
   3   7   3      487.31      443.36     25.03 o 
   4   7   3      361.99      487.43     38.16 o 
   5   7   3       63.58      102.21     22.17 o 
   6   7   3     1122.75     1229.89     69.77 o 
   7   7   3        1.77       61.17     29.15 o 
   8   7   3       16.53       58.50     33.69 o 
  -8   8   3        1.82       35.11     34.81 o 
  -7   8   3       63.40       39.09     29.07 o 
  -6   8   3      643.72      532.12     55.03 o 
  -5   8   3       82.72      102.32     21.96 o 
  -4   8   3       53.38       61.73     15.30 o 
  -3   8   3      927.49      862.58     39.95 o 
  -2   8   3      456.18      491.95     29.49 o 
  -1   8   3      156.20      181.49     15.42 o 
   0   8   3      732.84      998.14     34.75 o 
   1   8   3     3973.88     3867.42     93.98 o 
   2   8   3      462.13      549.78     28.49 o 
   3   8   3      185.80      164.03     23.96 o 
   4   8   3        0.21        3.55     16.89 o 
   5   8   3        8.80       -5.20     18.54 o 
   6   8   3      112.29      132.41     26.39 o 
   7   8   3      130.25      171.11     36.04 o 
   8   8   3      329.64      355.59     75.80 o 
  -8   9   3       22.91       35.57     36.72 o 
  -7   9   3       17.92       36.91     45.48 o 
  -6   9   3       44.36       54.97     25.86 o 
  -5   9   3      799.03      671.47     51.00 o 
  -4   9   3        1.41       22.21     13.80 o 
  -3   9   3      404.13      396.36     42.96 o 
  -2   9   3      448.71      592.26     32.79 o 
  -1   9   3     1973.67     1804.62     60.78 o 
   0   9   3       94.76      109.82     13.80 o 
   1   9   3      322.48      383.52     22.36 o 
   2   9   3      222.71      248.47     26.26 o 
   3   9   3      194.01      218.05     26.92 o 
   4   9   3       51.29       34.78     23.34 o 
   5   9   3      561.37      681.03     53.78 o 
   6   9   3       24.13       29.90     24.42 o 
   7   9   3      315.90      230.51     41.62 o 
   8   9   3        0.51      -37.65     45.73 o 
  -8  10   3       11.89      -16.71     33.70 o 
  -7  10   3        4.19       25.20     32.64 o 
  -6  10   3      137.23       96.93     29.20 o 
  -5  10   3        0.53        9.24     19.29 o 
  -4  10   3      163.06      193.00     27.05 o 
  -3  10   3      288.12      320.88     27.20 o 
  -2  10   3      606.94      558.45     32.89 o 
  -1  10   3       87.39      122.53     22.37 o 
   0  10   3     2682.57     2686.89     76.02 o 
   1  10   3     1090.30      958.56     47.20 o 
   2  10   3      635.00      671.43     37.84 o 
   3  10   3      246.69      235.04     28.47 o 
   4  10   3      402.24      375.82     37.76 o 
   5  10   3       87.64      104.22     25.73 o 
   6  10   3       95.91       86.75     29.98 o 
   7  10   3       16.12       42.47     38.93 o 
  -8  11   3       32.77       33.28     44.84 o 
  -7  11   3       13.07       59.94     33.13 o 
  -6  11   3      117.19       93.78     30.46 o 
  -5  11   3       39.54       34.69     33.67 o 
  -4  11   3      980.16      845.75     56.22 o 
  -3  11   3      103.14      130.55     19.09 o 
  -2  11   3        4.32       39.39     16.14 o 
  -1  11   3      172.68      158.16     18.55 o 
   0  11   3     1296.60     1370.07     47.53 o 
   1  11   3       28.17       37.38     13.02 o 
   2  11   3      726.73      811.64     49.60 o 
   3  11   3      347.53      358.23     47.56 o 
   4  11   3      158.98      137.99     26.41 o 
   5  11   3       95.30       93.63     27.09 o 
   6  11   3      308.39      390.02     47.54 o 
   7  11   3        8.94       38.27     32.31 o 
  -7  12   3       43.16      130.14     41.00 o 
  -6  12   3       35.66       54.52     30.18 o 
  -5  12   3      195.58      163.07     35.16 o 
  -4  12   3        0.95        0.05     18.93 o 
  -3  12   3      565.68      591.33     39.06 o 
  -2  12   3        0.15       15.40     14.11 o 
  -1  12   3       43.92       40.75     14.58 o 
   0  12   3      471.85      579.57     38.35 o 
   1  12   3     1572.03     1509.61     55.13 o 
   2  12   3        1.97       42.99     21.42 o 
   3  12   3      230.29      200.40     29.53 o 
   4  12   3        5.15        0.55     21.05 o 
   5  12   3       67.01      113.06     29.92 o 
   6  12   3        3.80       46.95     27.66 o 
   7  12   3      153.61      172.42     40.25 o 
  -7  13   3       29.41      -25.69     34.56 o 
  -6  13   3       65.61       33.37     29.17 o 
  -5  13   3      118.01      117.02     30.13 o 
  -4  13   3      159.58      124.61     53.96 o 
  -3  13   3      329.36      395.88     49.86 o 
  -2  13   3      452.46      487.15     36.30 o 
  -1  13   3     2023.20     2016.59     92.31 o 
   0  13   3       55.38       40.74     17.91 o 
   1  13   3       24.37       32.20     14.83 o 
   2  13   3        7.63       24.27     18.86 o 
   3  13   3      255.76      229.96     31.81 o 
   4  13   3      131.84      116.53     28.65 o 
   5  13   3       77.15       65.79     31.07 o 
   6  13   3        0.55       36.11     29.62 o 
   7  13   3       29.16       -7.72     49.58 o 
  -7  14   3        0.06       -5.44     48.63 o 
  -6  14   3        6.42       29.98     35.02 o 
  -5  14   3       16.14       -2.41     26.94 o 
  -4  14   3      311.60      327.27     53.65 o 
  -3  14   3      231.99      263.66     33.09 o 
  -2  14   3      820.08      787.14     47.35 o 
  -1  14   3       36.41       58.59     24.25 o 
   0  14   3     1418.29     1346.16     70.24 o 
   1  14   3      427.12      402.20     38.26 o 
   2  14   3      470.83      405.29     38.02 o 
   3  14   3       86.01       82.21     24.70 o 
   4  14   3        2.23       88.45     32.95 o 
   5  14   3       55.16       58.03     28.11 o 
   6  14   3        6.94       19.88     31.22 o 
  -6  15   3       54.22       93.98     40.11 o 
  -5  15   3       12.27       12.48     39.01 o 
  -4  15   3       57.28       85.53     26.75 o 
  -3  15   3      187.05      210.41     30.83 o 
  -2  15   3       94.39      159.49     27.44 o 
  -1  15   3      180.72      199.84     30.84 o 
   0  15   3       38.93       17.05     18.72 o 
   1  15   3        0.13       17.98     24.76 o 
   2  15   3      129.11      201.75     36.83 o 
   3  15   3       12.83       20.83     23.02 o 
   4  15   3       45.36       60.69     26.68 o 
   5  15   3        2.81       -4.33     26.39 o 
   6  15   3      136.45      168.43     44.78 o 
  -6  16   3       76.73      117.67     60.53 o 
  -5  16   3       19.40       10.59     30.76 o 
  -4  16   3       35.13       49.24     30.50 o 
  -3  16   3      279.48      276.76     43.58 o 
  -2  16   3       54.85       20.57     24.17 o 
  -1  16   3       17.57       12.37     21.77 o 
   0  16   3       53.63       65.85     23.44 o 
   1  16   3      180.27      143.98     43.65 o 
   2  16   3        5.63       99.64     29.47 o 
   3  16   3      246.83      256.96     34.96 o 
   4  16   3       53.45       68.94     27.51 o 
   5  16   3       18.98       23.73     29.12 o 
  -5  17   3      100.38      144.40     41.20 o 
  -4  17   3       19.14       35.68     42.94 o 
  -3  17   3        9.15       -9.29     28.10 o 
  -2  17   3        0.01       59.12     49.82 o 
  -1  17   3      406.12      431.24     45.26 o 
   0  17   3       13.22       53.02     25.00 o 
   1  17   3      108.61      129.76     32.13 o 
   2  17   3      142.19       64.79     29.15 o 
   3  17   3      283.06      212.20     41.66 o 
   4  17   3        0.00       17.37     28.69 o 
   5  17   3       35.37      125.99     48.65 o 
  -4  18   3        2.42       20.20     59.25 o 
  -3  18   3       94.38      186.27     61.25 o 
  -2  18   3       22.11       62.29     34.41 o 
  -1  18   3        0.56       17.04     25.27 o 
   0  18   3      144.07      156.20     31.39 o 
   1  18   3       93.86       83.63     36.51 o 
   2  18   3        0.36      -11.17     28.37 o 
   3  18   3       17.25       33.51     49.05 o 
   4  18   3       52.57       44.01     34.99 o 
  -3  19   3       16.84       67.74     42.31 o 
  -2  19   3       57.77       71.72     47.46 o 
  -1  19   3       10.43       74.08     31.87 o 
   0  19   3      304.18      321.40     48.61 o 
   1  19   3        0.82      -18.83     29.14 o 
   2  19   3       81.19       32.35     48.66 o 
   3  19   3        5.24       24.37     53.63 o 
  -2  20   3      111.64       83.10     39.56 o 
  -1  20   3        4.43       36.56     36.75 o 
   0  20   3       67.05       85.46     36.30 o 
   1  20   3      215.47      142.01     41.46 o 
   2  20   3        9.80       16.69     42.10 o 
  -1  21   3       53.83       32.84     51.86 o 
   0  21   3        1.13      -41.73     41.84 o 
  -8   0   4       68.17       54.84     39.87 o 
  -6   0   4     3713.20     3062.28    161.84 o 
  -4   0   4    14848.83    13906.05    424.50 o 
  -2   0   4      607.96      566.02     27.10 o 
   0   0   4     7773.32     8121.77    243.61 o 
   2   0   4     1949.13     1751.98     69.43 o 
   4   0   4     5916.17     5547.64    187.09 o 
   6   0   4      235.37      208.62     42.19 o 
   8   0   4      120.66      159.34    105.67 o 
  -9   1   4       56.33      123.95     86.88 o 
  -8   1   4       61.22      117.68     28.33 o 
  -7   1   4      113.34      114.21     32.93 o 
  -6   1   4       96.26      100.14     19.85 o 
  -5   1   4       32.32       36.46     12.13 o 
  -4   1   4     6798.25     6576.73    150.02 o 
  -3   1   4      678.10      724.82     24.48 o 
  -2   1   4     5141.74     5261.25    131.04 o 
  -1   1   4      587.17      553.82     18.14 o 
   0   1   4      120.74      152.50     10.66 o 
   1   1   4      224.92      224.41     14.04 o 
   2   1   4     8734.35     8851.02    191.61 o 
   3   1   4     1418.18     1401.42     47.84 o 
   4   1   4      414.35      511.11     35.98 o 
   5   1   4      268.66      252.39     28.35 o 
   6   1   4      106.04      109.74     22.62 o 
   7   1   4       98.32      112.62     23.49 o 
   8   1   4       19.21       13.66     31.89 o 
  -9   2   4        9.28       -5.95     77.02 o 
  -8   2   4       35.70       64.10     64.95 o 
  -7   2   4      445.21      416.29     45.99 o 
  -6   2   4       89.05      125.18     42.08 o 
  -5   2   4      118.99      116.68     16.44 o 
  -4   2   4     1051.24      958.64     36.06 o 
  -3   2   4     1758.66     1567.84     43.55 o 
  -2   2   4      405.14      557.32     27.39 o 
  -1   2   4     3611.09     3609.82     92.32 o 
   0   2   4      749.40      748.89     24.99 o 
   1   2   4     8546.91     8346.18    178.64 o 
   2   2   4     1289.97     1476.60     45.98 o 
   3   2   4      295.16      395.31     25.74 o 
   4   2   4      168.75      192.20     21.69 o 
   5   2   4      382.49      385.37     36.66 o 
   6   2   4       30.23       19.26     21.75 o 
   7   2   4       15.95      -32.95     30.55 o 
   8   2   4        2.83       20.07     30.82 o 
  -9   3   4       28.71       14.62     78.89 o 
  -8   3   4       54.72       64.16     48.05 o 
  -7   3   4        0.82       50.50     28.47 o 
  -6   3   4       49.02       44.12     24.53 o 
  -5   3   4      975.01      871.46     46.50 o 
  -4   3   4     2798.61     2391.30     73.11 o 
  -3   3   4      172.18      157.91     12.78 o 
  -2   3   4      290.94      341.36     27.50 o 
  -1   3   4      983.77      860.88     28.18 o 
   0   3   4     2387.99     2483.74     59.41 o 
   1   3   4      676.82      724.67     23.77 o 
   2   3   4      712.18      726.98     30.61 o 
   3   3   4      556.89      567.53     31.68 o 
   4   3   4      445.06      561.14     34.63 o 
   5   3   4      284.68      322.28     29.17 o 
   6   3   4      371.35      433.22     41.33 o 
   7   3   4       70.95       67.48     30.53 o 
   8   3   4        9.99        3.49     32.00 o 
  -9   4   4        1.12      -25.33     75.66 o 
  -8   4   4       51.59        7.05     68.77 o 
  -7   4   4       30.34       21.55     28.75 o 
  -6   4   4      184.21      157.99     23.32 o 
  -5   4   4       63.86       78.90     16.20 o 
  -4   4   4      441.39      596.11     29.04 o 
  -3   4   4      172.01      130.49     12.01 o 
  -2   4   4      625.97      534.76     20.64 o 
  -1   4   4      229.73      233.32     13.19 o 
   0   4   4     6098.00     6509.51    133.17 o 
   1   4   4      876.39      793.20     25.60 o 
   2   4   4     2091.30     2027.62     59.69 o 
   3   4   4      202.99      257.74     21.81 o 
   4   4   4      769.48      807.31     42.33 o 
   5   4   4        3.03       -1.32     13.27 o 
   6   4   4      486.95      510.78     66.13 o 
   7   4   4       58.58       72.87     36.89 o 
   8   4   4      153.26      124.27     39.75 o 
  -9   5   4        0.07       27.80     53.86 o 
  -8   5   4       23.39      124.85     53.42 o 
  -7   5   4        0.27       -2.42     22.15 o 
  -6   5   4       89.54      114.54     24.27 o 
  -5   5   4      172.40      176.28     26.42 o 
  -4   5   4     1441.54     1250.64     42.05 o 
  -3   5   4        4.22        6.63      9.05 o 
  -2   5   4     1013.06      996.43     30.67 o 
  -1   5   4      588.86      563.44     22.21 o 
   0   5   4       65.89       61.08      8.65 o 
   1   5   4       94.33       92.13     16.37 o 
   2   5   4      614.53      694.83     33.94 o 
   3   5   4      668.55      650.50     33.51 o 
   4   5   4      132.06      193.05     21.14 o 
   5   5   4      361.30      334.26     35.96 o 
   6   5   4      835.49      634.71     60.98 o 
   7   5   4        1.36       27.09     37.48 o 
   8   5   4        2.11       73.38     46.35 o 
  -9   6   4        1.80       20.57     84.33 o 
  -8   6   4       56.79       29.23     48.49 o 
  -7   6   4      269.63      228.13     50.54 o 
  -6   6   4       84.43       92.53     22.81 o 
  -5   6   4       25.50       14.04     16.48 o 
  -4   6   4      177.41      179.76     20.28 o 
  -3   6   4     2502.16     2157.75     58.46 o 
  -2   6   4       78.85       78.05     10.03 o 
  -1   6   4     1977.85     2040.76     53.00 o 
   0   6   4      200.82      267.57     20.35 o 
   1   6   4     4041.45     3679.60     88.01 o 
   2   6   4        0.37       30.32      7.25 o 
   3   6   4       13.35       31.38     17.34 o 
   4   6   4       31.61       16.38     18.63 o 
   5   6   4      795.89      827.21     56.65 o 
   6   6   4        0.30       19.69     21.90 o 
   7   6   4       24.36       49.08     36.01 o 
   8   6   4       83.88       93.70     51.49 o 
  -8   7   4        0.86      -22.23     45.32 o 
  -7   7   4       79.24      108.45     31.25 o 
  -6   7   4       96.11       57.66     22.41 o 
  -5   7   4     1498.07     1227.02     68.63 o 
  -4   7   4        0.36       -8.25     13.80 o 
  -3   7   4      446.10      537.17     26.44 o 
  -2   7   4     2784.83     2610.23     66.89 o 
  -1   7   4       94.44      111.91     19.95 o 
   0   7   4        0.95        4.16      6.94 o 
   1   7   4        0.17       19.48      8.04 o 
   2   7   4     1386.49     1526.91     44.89 o 
   3   7   4      714.99      604.81     34.22 o 
   4   7   4        5.48       57.22     18.96 o 
   5   7   4      311.29      404.01     47.04 o 
   6   7   4       41.44       57.60     27.49 o 
   7   7   4      424.69      299.22     42.80 o 
   8   7   4       25.25       57.82     36.19 o 
  -8   8   4       13.83      -14.82     55.43 o 
  -7   8   4        2.31       16.20     26.03 o 
  -6   8   4       10.44       61.20     22.36 o 
  -5   8   4      150.78      158.53     36.10 o 
  -4   8   4      108.06      122.84     20.75 o 
  -3   8   4        6.91        2.98     12.93 o 
  -2   8   4      997.79     1113.68     36.36 o 
  -1   8   4      248.09      303.97     28.70 o 
   0   8   4     3470.89     3288.60     87.74 o 
   1   8   4      436.01      425.02     26.06 o 
   2   8   4      147.02      146.11     15.74 o 
   3   8   4        0.04       -0.66     15.08 o 
   4   8   4      205.57      215.13     27.40 o 
   5   8   4      553.54      515.61     44.54 o 
   6   8   4      331.34      346.69     45.58 o 
   7   8   4        4.71        4.55     27.07 o 
   8   8   4      170.24      183.76     86.15 o 
  -8   9   4       37.77      -34.85     56.79 o 
  -7   9   4        1.09      -10.99     27.34 o 
  -6   9   4       25.01       46.85     22.07 o 
  -5   9   4       10.61       32.19     18.36 o 
  -4   9   4      777.24      677.36     47.61 o 
  -3   9   4      226.22      241.81     28.50 o 
  -2   9   4        7.79       32.28     10.32 o 
  -1   9   4      379.70      385.95     26.32 o 
   0   9   4     1081.65     1078.32     38.93 o 
   1   9   4       27.98       49.59     10.74 o 
   2   9   4     1504.41     1375.41     57.52 o 
   3   9   4      131.82       79.70     20.82 o 
   4   9   4      240.19      180.01     41.25 o 
   5   9   4       48.79       67.27     25.54 o 
   6   9   4      585.11      578.32     54.67 o 
   7   9   4        8.85      -27.54     31.71 o 
   8   9   4       26.44      157.61     78.38 o 
  -8  10   4        1.08       47.30     37.59 o 
  -7  10   4      150.57       81.72     36.34 o 
  -6  10   4        0.72       19.01     24.93 o 
  -5  10   4      128.11       84.79     21.99 o 
  -4  10   4      279.71      327.89     38.28 o 
  -3  10   4      218.82      202.40     22.04 o 
  -2  10   4      149.44      180.96     19.92 o 
  -1  10   4      165.47      175.18     18.86 o 
   0  10   4      520.47      670.13     33.93 o 
   1  10   4     2281.46     1948.85     63.72 o 
   3  10   4      327.67      337.97     34.40 o 
   4  10   4       49.67       62.25     21.54 o 
   5  10   4      611.06      577.60     52.48 o 
   6  10   4       16.57      -12.25     25.07 o 
   7  10   4        4.90       37.91     36.62 o 
  -8  11   4        4.07      -35.19     46.42 o 
  -7  11   4       20.70       53.69     34.04 o 
  -6  11   4       23.90      -18.50     34.11 o 
  -5  11   4      244.80      211.23     30.90 o 
  -4  11   4      134.16      125.79     31.93 o 
  -3  11   4       51.43       49.55     18.16 o 
  -2  11   4       30.15       69.96     15.91 o 
  -1  11   4     1080.51     1075.53     57.34 o 
   0  11   4      550.78      501.82     41.86 o 
   1  11   4       40.53       29.78     13.57 o 
   2  11   4       40.22       53.75     18.38 o 
   3  11   4      110.86      131.52     23.51 o 
   4  11   4      188.72      130.88     26.50 o 
   5  11   4       63.98       61.41     26.25 o 
   6  11   4       22.74       23.34     27.92 o 
   7  11   4      129.98      120.20     39.25 o 
  -7  12   4        8.15       26.43     33.02 o 
  -6  12   4      430.88      390.82     64.66 o 
  -5  12   4        4.86       32.76     20.05 o 
  -4  12   4       87.61      139.20     27.06 o 
  -3  12   4        1.07        8.76     16.39 o 
  -2  12   4      438.51      435.84     67.01 o 
  -1  12   4       64.05       61.66     24.68 o 
   0  12   4      347.34      401.06     29.53 o 
   1  12   4     1026.19     1080.60     48.18 o 
   2  12   4      181.96      152.10     24.94 o 
   3  12   4      183.78      135.23     26.97 o 
   4  12   4      469.38      411.17     41.90 o 
   5  12   4        1.28        1.04     28.84 o 
   6  12   4       22.39       43.23     31.15 o 
   7  12   4       11.69       64.13     53.23 o 
  -7  13   4       78.54       98.49     63.81 o 
  -6  13   4       82.75      116.96     33.75 o 
  -5  13   4        2.20      -29.41     19.60 o 
  -4  13   4     1179.65     1332.96    119.10 o 
  -3  13   4       20.74       61.15     21.10 o 
  -2  13   4       40.71       31.91     16.45 o 
  -1  13   4        1.73        2.71     16.55 o 
   0  13   4      337.31      401.10     55.97 o 
   1  13   4       84.66      124.84     19.00 o 
   2  13   4     1428.31     1134.21     62.88 o 
   3  13   4       45.89       15.03     22.97 o 
   4  13   4       79.65      144.00     35.34 o 
   5  13   4        0.62       46.28     25.33 o 
   6  13   4      136.00       85.09     33.37 o 
  -7  14   4        1.33        9.52     47.61 o 
  -6  14   4      374.18      379.32     58.03 o 
  -5  14   4      108.14      135.59     44.46 o 
  -4  14   4      249.41      312.26     42.89 o 
  -3  14   4      802.27      862.16     83.17 o 
  -2  14   4      141.71      205.11     27.94 o 
  -1  14   4        0.66        0.25     17.97 o 
   0  14   4      608.25      623.98     47.44 o 
   1  14   4      443.62      447.60     62.81 o 
   2  14   4        1.27       29.08     33.84 o 
   3  14   4       23.19        8.37     21.73 o 
   4  14   4      252.85      225.27     35.29 o 
   5  14   4       31.50       75.01     29.98 o 
   6  14   4       26.11       82.74     35.11 o 
  -6  15   4       12.25       65.51     36.44 o 
  -5  15   4      190.29      245.08     50.83 o 
  -4  15   4       18.01       45.83     26.74 o 
  -3  15   4      218.38      216.31     31.78 o 
  -2  15   4      597.96      471.96     52.43 o 
  -1  15   4      238.67      235.94     31.33 o 
   0  15   4      796.19      741.22     69.43 o 
   1  15   4       27.31       59.81     26.53 o 
   2  15   4       61.86       91.43     25.13 o 
   3  15   4       46.61       56.65     33.03 o 
   4  15   4       13.03        6.95     26.05 o 
   5  15   4       69.54       42.64     28.76 o 
   6  15   4        0.12       76.19     50.49 o 
  -6  16   4        6.37       46.05     43.25 o 
  -5  16   4        7.95      -30.69     32.92 o 
  -4  16   4      305.34      356.78     43.39 o 
  -3  16   4      117.78      105.87     33.51 o 
  -2  16   4      424.34      465.84     56.70 o 
  -1  16   4       77.84       68.59     24.60 o 
   0  16   4      177.17      165.30     32.84 o 
   1  16   4      224.81      287.68     44.04 o 
   2  16   4       33.40       81.88     28.29 o 
   3  16   4       80.35      113.30     28.60 o 
   4  16   4       26.89       31.98     35.22 o 
   5  16   4       17.81       26.82     30.15 o 
  -5  17   4       20.38      -12.15     33.29 o 
  -4  17   4      309.11      277.53     58.70 o 
  -3  17   4       39.38       92.89     32.04 o 
  -2  17   4       46.94       85.67     30.28 o 
  -1  17   4       53.55       56.86     34.31 o 
   0  17   4      259.30      282.11     46.14 o 
   1  17   4        2.89       24.19     25.96 o 
   2  17   4      335.83      319.85     45.30 o 
   3  17   4       50.63       46.85     30.76 o 
   4  17   4       36.20       43.38     29.65 o 
   5  17   4        4.08       83.40     48.48 o 
  -4  18   4       11.13      -44.26     42.17 o 
  -3  18   4       37.79       46.75     33.23 o 
  -2  18   4       47.70      114.90     47.16 o 
  -1  18   4       18.02       20.28     31.91 o 
   0  18   4       60.90      144.94     35.64 o 
   1  18   4      277.76      178.69     37.76 o 
   2  18   4      121.30      127.79     35.77 o 
   3  18   4       29.35       64.35     34.71 o 
   4  18   4       50.11      102.25     48.12 o 
  -3  19   4       51.51       82.70     49.39 o 
  -2  19   4       16.66       52.69     35.67 o 
  -1  19   4      185.33      238.84     53.57 o 
   0  19   4       10.37       46.49     34.63 o 
   1  19   4        2.15       48.97     33.39 o 
   2  19   4       59.50       48.43     32.52 o 
   3  19   4       61.15        5.15     39.77 o 
  -2  20   4       25.29       94.84     54.07 o 
  -1  20   4        2.39       33.89     40.03 o 
   0  20   4      127.95      159.83     44.13 o 
   1  20   4      201.78      292.94     47.78 o 
   2  20   4        5.65      -51.18     47.10 o 
  -7   0   5       29.03       76.93     37.10 o 
  -5   0   5     1753.71     1516.81     97.69 o 
  -3   0   5        3.39        5.31      8.95 o 
  -1   0   5      250.49      318.05     35.69 o 
   1   0   5    15227.46    15705.06    464.88 o 
   3   0   5       51.34       86.77     15.63 o 
   5   0   5      246.93      269.84     41.83 o 
   7   0   5        3.09       72.53     31.99 o 
  -9   1   5       37.58       25.67     73.28 o 
  -8   1   5      294.29      289.84     40.56 o 
  -7   1   5        0.17       21.06     22.44 o 
  -6   1   5      572.45      532.11     55.42 o 
  -5   1   5      580.76      564.87     40.34 o 
  -4   1   5      257.27      300.34     21.14 o 
  -3   1   5     5501.48     5148.56    124.36 o 
  -2   1   5     1446.20     1900.46     60.38 o 
  -1   1   5     1971.90     1821.10     45.65 o 
   0   1   5      886.51      964.22     28.62 o 
   1   1   5        8.84       31.95      7.33 o 
   2   1   5     2422.14     2375.51     60.72 o 
   3   1   5     1634.60     1490.83     44.18 o 
   4   1   5      536.96      680.78     37.45 o 
   5   1   5      195.56      214.50     26.69 o 
   6   1   5       88.94       59.72     21.51 o 
   7   1   5       81.99       74.33     24.24 o 
   8   1   5       19.81       57.25     37.91 o 
  -9   2   5       10.07       69.15     43.88 o 
  -8   2   5        2.14       22.54     33.24 o 
  -7   2   5        2.43       -6.45     26.87 o 
  -6   2   5      109.12      183.74     32.93 o 
  -5   2   5      268.32      293.43     26.93 o 
  -4   2   5      373.30      376.09     27.25 o 
  -3   2   5       64.30       99.01     13.02 o 
  -2   2   5     1106.38     1097.52     37.47 o 
  -1   2   5      446.01      475.10     18.32 o 
   0   2   5     2017.80     2031.74     51.21 o 
   1   2   5      289.89      289.90     15.99 o 
   2   2   5     2668.55     2591.40     72.84 o 
   3   2   5     1177.09     1140.07     44.16 o 
   4   2   5      989.10      969.87     44.46 o 
   5   2   5        7.97        7.95     18.41 o 
   6   2   5        0.56       37.49     22.63 o 
   7   2   5        2.41      -17.93     25.86 o 
   8   2   5      120.75      152.12     64.39 o 
  -9   3   5        0.28      106.55     47.65 o 
  -8   3   5      137.67      181.39     82.63 o 
  -7   3   5       12.68       28.71     29.39 o 
  -6   3   5      144.52      130.00     27.71 o 
  -5   3   5      863.00      793.59     44.77 o 
  -4   3   5      659.91      715.83     38.22 o 
  -3   3   5     1379.15     1332.65     46.08 o 
  -2   3   5     1110.84      988.72     35.36 o 
  -1   3   5     1044.00      998.33     29.50 o 
   0   3   5      212.69      311.03     16.90 o 
   1   3   5     2619.59     2621.49     64.54 o 
   2   3   5     3929.00     3522.45     93.81 o 
   3   3   5      941.25      925.47     40.02 o 
   5   3   5      178.80      155.19     24.24 o 
   6   3   5      253.44      230.85     29.84 o 
   7   3   5       49.85       66.90     30.44 o 
   8   3   5        0.54       73.85     37.66 o 
  -9   4   5       36.47      124.80     82.80 o 
  -8   4   5       43.10       24.88     48.43 o 
  -7   4   5       55.35       41.76     30.23 o 
  -6   4   5      105.17       90.02     22.94 o 
  -5   4   5      514.84      554.54     50.03 o 
  -4   4   5      434.68      408.84     29.96 o 
  -3   4   5     2711.04     2606.91     77.24 o 
  -2   4   5      482.15      589.90     28.75 o 
  -1   4   5     2673.85     2734.37     66.27 o 
   0   4   5      577.68      643.72     32.92 o 
   1   4   5     4966.26     4354.58    110.11 o 
   2   4   5      338.66      430.21     28.22 o 
   3   4   5        3.87       17.07      9.80 o 
   4   4   5       62.17       50.04     14.49 o 
   5   4   5      269.30      290.98     31.68 o 
   6   4   5      145.55      128.45     30.80 o 
   7   4   5      227.02      168.63     37.61 o 
   8   4   5       26.91      -19.87     34.31 o 
  -9   5   5        6.26       74.38     59.18 o 
  -8   5   5       22.09       73.33     51.32 o 
  -7   5   5       59.31      115.74     41.41 o 
  -6   5   5       10.30       19.47     19.11 o 
  -5   5   5     1087.10     1006.70     69.08 o 
  -4   5   5      762.23      819.47     40.81 o 
  -3   5   5       84.18      123.00     15.88 o 
  -2   5   5      205.96      240.06     18.73 o 
  -1   5   5     1881.87     1819.95     48.15 o 
   0   5   5       68.42      128.84     12.46 o 
   1   5   5      829.22      849.46     29.18 o 
   2   5   5       53.32       86.70     12.87 o 
   3   5   5     1819.96     1591.58     54.65 o 
   4   5   5      143.52      155.71     19.92 o 
   5   5   5      123.29      146.37     26.44 o 
   6   5   5      206.31      233.73     39.37 o 
   7   5   5       14.61       11.01     38.04 o 
   8   5   5        4.36        7.15     70.53 o 
  -9   6   5       10.63       63.93     84.84 o 
  -8   6   5       32.56       36.44     75.49 o 
  -7   6   5       18.85        6.68     31.94 o 
  -6   6   5      465.72      437.75     51.77 o 
  -5   6   5        7.27       -7.82     14.84 o 
  -4   6   5       33.22      138.84     28.79 o 
  -3   6   5       27.31       14.98     19.11 o 
  -2   6   5      402.99      379.90     20.11 o 
  -1   6   5       74.05      108.10     12.41 o 
   0   6   5     1274.88     1207.45     37.36 o 
   1   6   5      510.89      524.67     32.74 o 
   2   6   5     1815.56     1589.41     58.62 o 
   3   6   5        3.41        6.95     10.64 o 
   4   6   5     1800.83     1638.29     68.61 o 
   5   6   5      698.48      649.23     49.95 o 
   6   6   5      535.21      444.79     53.53 o 
   7   6   5       10.38       22.61     28.50 o 
   8   6   5        1.42        9.16     40.67 o 
  -8   7   5       12.88      -52.03     49.02 o 
  -7   7   5        0.06       -9.11     30.70 o 
  -6   7   5       40.26       37.05     23.04 o 
  -5   7   5       19.09       16.85     17.62 o 
  -4   7   5     2896.78     2567.41     94.67 o 
  -3   7   5        9.42        3.94      9.90 o 
  -2   7   5     3023.03     3180.77     79.66 o 
  -1   7   5     2826.08     2730.02     70.25 o 
   1   7   5        2.80        0.19      8.85 o 
   2   7   5     1695.90     1793.04     60.05 o 
   3   7   5      366.00      352.85     28.98 o 
   4   7   5      756.55      731.00     59.59 o 
   5   7   5      134.37      159.87     58.60 o 
   6   7   5      772.86      746.69     81.75 o 
   7   7   5        7.93       49.50     54.32 o 
   8   7   5       72.03      108.46     41.68 o 
  -8   8   5      135.79      105.73     58.10 o 
  -7   8   5        9.76       10.32     28.65 o 
  -6   8   5       33.94       48.53     35.41 o 
  -5   8   5       83.87      125.64     49.30 o 
  -4   8   5       93.77       95.56     29.74 o 
  -3   8   5      604.82      597.69     43.45 o 
  -2   8   5      253.59      248.82     31.02 o 
  -1   8   5       15.63       11.19      8.99 o 
   0   8   5       13.11        7.30      7.87 o 
   1   8   5     2972.51     2829.31     79.43 o 
   2   8   5        1.80       42.19     17.12 o 
   3   8   5      376.69      369.47     32.76 o 
   4   8   5      497.43      567.08     46.72 o 
   5   8   5      120.83      104.94     26.29 o 
   6   8   5      866.11      888.62     60.84 o 
   7   8   5       43.19       34.38     31.04 o 
   8   8   5       27.08      111.19     74.98 o 
  -8   9   5       23.14      -43.96     51.32 o 
  -7   9   5       67.20       53.27     30.66 o 
  -6   9   5       35.81       45.49     22.57 o 
  -5   9   5      259.90      211.71     30.12 o 
  -4   9   5      100.41      112.18     29.01 o 
  -3   9   5      757.41      636.83     46.13 o 
  -2   9   5      281.85      394.29     35.52 o 
  -1   9   5     1234.75     1205.22     42.86 o 
   0   9   5      669.21      712.71     50.72 o 
   1   9   5      246.38      283.72     20.71 o 
   2   9   5       10.32        8.74     14.14 o 
   3   9   5     1248.28     1025.59     58.05 o 
   4   9   5       94.91       88.86     24.38 o 
   5   9   5       56.12       64.45     25.60 o 
   6   9   5        3.07        1.65     34.43 o 
   7   9   5       15.67       29.77     33.80 o 
  -8  10   5        0.17       38.25     81.78 o 
  -7  10   5       32.93       37.25     30.53 o 
  -6  10   5      173.46      203.71     34.39 o 
  -5  10   5       67.69       63.21     20.10 o 
  -4  10   5       25.97       55.36     18.01 o 
  -3  10   5        1.38        2.67     15.25 o 
  -2  10   5     1792.68     1565.19     63.25 o 
  -1  10   5       89.01       71.26     27.31 o 
   0  10   5       99.49      103.20     13.72 o 
   1  10   5     1149.42     1101.00     60.66 o 
   2  10   5      496.86      462.20     37.37 o 
   3  10   5       16.36       39.65     20.59 o 
   4  10   5       26.40       26.55     20.76 o 
   5  10   5        2.81      -10.92     33.23 o 
   6  10   5       16.46       40.98     31.51 o 
   7  10   5        0.18       86.21     37.99 o 
  -7  11   5       36.09       43.51     54.22 o 
  -6  11   5       10.11       34.08     23.28 o 
  -5  11   5       28.13       -4.59     18.09 o 
  -4  11   5       73.55       99.21     22.37 o 
  -3  11   5       10.89        8.62     16.86 o 
  -2  11   5      119.50      137.07     19.36 o 
  -1  11   5      100.41       86.59     15.54 o 
   0  11   5      390.42      382.58     34.07 o 
   1  11   5       37.22       71.60     17.82 o 
   2  11   5     1394.42     1301.24     91.93 o 
   3  11   5      242.43      220.87     32.12 o 
   4  11   5      115.48      118.58     27.36 o 
   5  11   5        1.63       10.07     31.29 o 
   6  11   5      104.83      108.17     32.77 o 
   7  11   5       27.16       30.34     37.16 o 
  -7  12   5        0.30      -27.81     29.50 o 
  -6  12   5        1.58       18.97     34.28 o 
  -5  12   5      124.22      101.60     47.78 o 
  -4  12   5       10.49       50.33     21.52 o 
  -3  12   5       94.99      130.93     25.51 o 
  -2  12   5       55.96       63.51     20.32 o 
  -1  12   5      139.22      122.10     18.23 o 
   0  12   5      539.65      601.97     50.84 o 
   1  12   5      939.89      896.61     52.41 o 
   2  12   5        0.16       14.59     21.99 o 
   3  12   5       49.61       77.83     22.28 o 
   4  12   5       38.72       12.48     22.49 o 
   5  12   5      374.32      393.38     44.85 o 
   6  12   5        3.44       30.82     29.24 o 
   7  12   5       17.61      -37.91     60.70 o 
  -7  13   5        0.83      -23.84     33.17 o 
  -6  13   5       70.34      123.25     38.17 o 
  -5  13   5     1008.71      993.06     70.73 o 
  -4  13   5      110.33      124.16     26.67 o 
  -3  13   5      838.13      895.49     61.33 o 
  -2  13   5       40.59       69.74     24.54 o 
  -1  13   5      478.65      535.58     48.04 o 
   0  13   5        4.45       -8.42     16.02 o 
   1  13   5       19.18       56.24     22.09 o 
   2  13   5       53.24       26.29     19.66 o 
   3  13   5      152.05      159.25     28.60 o 
   4  13   5        2.03       43.67     26.19 o 
   5  13   5       58.57       62.70     28.97 o 
   6  13   5       46.96       57.91     33.50 o 
  -7  14   5       21.90       -8.84     50.67 o 
  -6  14   5       80.07      109.15     49.57 o 
  -5  14   5       33.08       20.07     26.62 o 
  -4  14   5     1012.03     1031.18     71.42 o 
  -3  14   5      101.43      136.97     28.41 o 
  -2  14   5      752.58      680.28     53.68 o 
  -1  14   5        8.37       28.89     19.78 o 
   0  14   5        6.65       31.89     19.34 o 
   1  14   5      525.24      458.40     47.83 o 
   2  14   5        6.26      -12.02     18.80 o 
   3  14   5       12.24       22.92     29.96 o 
   4  14   5       59.18       84.44     41.13 o 
   5  14   5        2.72       -4.14     33.23 o 
   6  14   5        7.88       44.14     33.29 o 
  -6  15   5       11.92       28.66     33.64 o 
  -5  15   5       63.75       92.63     39.91 o 
  -4  15   5       26.63       50.47     25.27 o 
  -3  15   5        7.42        4.41     29.40 o 
  -2  15   5      628.66      591.12     57.97 o 
  -1  15   5      103.93      121.23     25.71 o 
   0  15   5       41.79       71.20     26.85 o 
   1  15   5        2.36       35.44     24.53 o 
   2  15   5      353.08      366.63     39.40 o 
   3  15   5        0.24        5.99     22.56 o 
   4  15   5       33.54       99.49     30.32 o 
   5  15   5        3.14       46.97     30.73 o 
  -6  16   5       26.53        6.00     61.97 o 
  -5  16   5       34.10       65.85     38.86 o 
  -4  16   5       98.62      123.00     33.36 o 
  -3  16   5      106.99       11.12     31.67 o 
  -2  16   5        0.36       20.88     27.13 o 
  -1  16   5        0.88       45.94     27.13 o 
   0  16   5      152.36      230.27     55.24 o 
   1  16   5      539.47      490.26     51.76 o 
   2  16   5       39.63       68.07     31.99 o 
   3  16   5       49.36       89.95     27.76 o 
   4  16   5       29.83       63.52     30.33 o 
   5  16   5       73.55       28.24     30.57 o 
  -5  17   5      177.29      138.37     41.99 o 
  -4  17   5       10.80       37.29     36.06 o 
  -3  17   5      131.37      204.24     46.48 o 
  -2  17   5        4.49       33.99     31.02 o 
  -1  17   5      318.63      353.03     47.63 o 
   0  17   5       85.88      147.15     35.84 o 
   1  17   5        0.00       51.35     30.93 o 
   2  17   5       19.61       14.23     29.47 o 
   3  17   5      125.33      109.93     35.79 o 
   4  17   5        5.62       43.80     29.61 o 
  -4  18   5        4.18        7.03     37.01 o 
  -3  18   5       16.55      101.34     38.49 o 
  -2  18   5       96.51      135.61     39.89 o 
  -1  18   5       15.38        0.95     31.79 o 
   0  18   5       80.39      147.57     46.85 o 
   1  18   5      202.87      278.22     44.70 o 
   2  18   5       17.07       79.73     32.61 o 
   3  18   5        5.74      -17.36     30.65 o 
  -3  19   5        0.07       14.08     39.44 o 
  -2  19   5        3.10       38.37     35.43 o 
  -1  19   5       12.86       26.11     43.64 o 
   0  19   5      118.30      168.89     62.74 o 
   1  19   5       13.86       89.00     35.42 o 
   2  19   5      122.51      108.71     38.07 o 
   3  19   5        1.28       22.27     56.28 o 
  -2  20   5       45.05       62.09     50.46 o 
  -1  20   5       60.43      238.54     76.68 o 
   0  20   5       23.28       -1.53     53.90 o 
   1  20   5       89.84       31.28     60.53 o 
  -8   0   6      765.52      582.59     78.60 o 
  -6   0   6     1166.86     1076.10    100.03 o 
  -4   0   6        1.21      299.08    113.66 o 
  -2   0   6     1367.81     1342.38     52.16 o 
   0   0   6     5055.08     5617.30    177.11 o 
   2   0   6    21074.34    22665.78    670.40 o 
   4   0   6       16.09       13.38     17.97 o 
   6   0   6       72.99      107.97     32.72 o 
   8   0   6        8.43       -4.08     70.22 o 
  -9   1   6        0.69       41.35     85.61 o 
  -8   1   6      112.52      164.43     35.36 o 
  -7   1   6       12.07       53.69     23.25 o 
  -6   1   6      538.75      651.37     56.86 o 
  -5   1   6        2.17       14.10     18.14 o 
  -4   1   6        1.80       49.81     13.01 o 
  -3   1   6       53.79       48.49     10.63 o 
  -1   1   6      977.82      950.39     29.26 o 
   0   1   6     7868.55     8580.89    185.13 o 
   1   1   6     1973.29     2114.68     55.30 o 
   2   1   6      170.04      148.76     15.54 o 
   3   1   6      380.38      364.94     27.48 o 
   4   1   6        3.40       40.79     15.30 o 
   5   1   6       72.63       65.10     17.93 o 
   6   1   6       68.77       80.04     26.82 o 
   7   1   6      168.96      181.45     32.43 o 
   8   1   6       97.03       83.35     55.75 o 
  -9   2   6      155.08      271.96    114.08 o 
  -8   2   6       18.23       67.07     48.99 o 
  -7   2   6       36.95       49.59     25.03 o 
  -6   2   6      101.78       70.85     27.56 o 
  -5   2   6      269.91      327.30     38.01 o 
  -4   2   6       10.38        8.92     13.27 o 
  -3   2   6     2223.33     1900.07     60.16 o 
  -1   2   6      207.07      227.71     14.43 o 
   0   2   6     2406.58     2591.07     64.07 o 
   1   2   6     1458.28     1229.62     36.78 o 
   2   2   6      386.05      480.31     28.16 o 
   3   2   6        0.94        8.55     10.15 o 
   4   2   6        0.01        6.96     13.28 o 
   5   2   6      210.56      217.48     28.81 o 
   6   2   6        5.62       29.72     38.95 o 
   7   2   6        0.13      -38.70     27.09 o 
   8   2   6        4.39       -0.40     31.88 o 
  -9   3   6       30.65       99.58     79.15 o 
  -8   3   6       14.82      133.94     33.43 o 
  -7   3   6       71.90      113.89     41.80 o 
  -6   3   6       19.06       17.49     21.57 o 
  -5   3   6      873.57      829.92     58.89 o 
  -4   3   6     2203.38     1961.27     65.10 o 
  -3   3   6      715.10      706.76     36.09 o 
  -2   3   6      918.48     1099.40     39.43 o 
  -1   3   6     1249.17     1145.02     37.23 o 
   0   3   6       75.31       63.78      9.52 o 
   1   3   6       12.99       16.95      9.40 o 
   2   3   6      163.55      178.08     17.59 o 
   3   3   6     1296.49     1213.49     46.57 o 
   4   3   6      408.52      475.68     32.76 o 
   5   3   6       52.56       67.08     17.75 o 
   6   3   6       13.73       66.36     22.30 o 
   7   3   6       44.83       26.71     26.30 o 
   8   3   6       11.04       38.80     36.07 o 
  -9   4   6       16.41      148.47    142.99 o 
  -8   4   6        0.41       35.57     40.96 o 
  -7   4   6       32.05       72.98     32.07 o 
  -6   4   6      577.26      646.73     56.59 o 
  -5   4   6        0.80      -10.31     12.97 o 
  -4   4   6        2.33       37.43     12.71 o 
  -3   4   6       17.66       19.92      9.99 o 
  -2   4   6     1163.77      980.96     47.04 o 
  -1   4   6      175.66      163.02     12.96 o 
   0   4   6     1577.80     1482.95     42.11 o 
   1   4   6     1578.51     1648.12     46.41 o 
   2   4   6     1072.84     1002.72     46.51 o 
   3   4   6      166.95      185.09     26.66 o 
   4   4   6     2665.25     2418.16     78.10 o 
   5   4   6      165.83      201.32     29.38 o 
   6   4   6      103.82      100.12     41.55 o 
   7   4   6       78.02       88.52     61.89 o 
   8   4   6       76.53      125.77     42.28 o 
  -8   5   6       37.57       74.98     38.72 o 
  -7   5   6       33.85       22.72     32.30 o 
  -6   5   6        5.56       -7.87     24.42 o 
  -5   5   6      121.56      125.64     20.30 o 
  -4   5   6     1252.29     1134.49     48.11 o 
  -3   5   6       30.72       47.40     12.08 o 
  -2   5   6     1022.28     1106.03     41.02 o 
  -1   5   6      118.50      129.23     12.17 o 
   0   5   6      977.20      857.35     28.50 o 
   1   5   6       80.49       89.45     13.00 o 
   2   5   6      860.26      772.96     36.34 o 
   3   5   6      814.51      725.00     38.87 o 
   4   5   6      148.66      233.58     24.15 o 
   5   5   6      272.98      281.17     39.32 o 
   6   5   6      565.44      548.94     58.47 o 
   7   5   6      246.83      196.99     42.73 o 
   8   5   6        4.37       66.57     49.65 o 
  -8   6   6       18.74       34.59     51.04 o 
  -7   6   6       30.35       21.49     32.53 o 
  -6   6   6       61.44       44.83     30.30 o 
  -5   6   6      207.46      214.64     32.39 o 
  -4   6   6      109.20      119.26     17.74 o 
  -3   6   6     3179.95     2772.39     84.59 o 
  -2   6   6      395.50      519.78     31.69 o 
  -1   6   6      230.64      242.59     17.05 o 
   0   6   6     1061.81     1010.27     34.37 o 
   1   6   6     1233.37     1045.25     34.98 o 
   2   6   6       47.14       63.12     15.22 o 
   3   6   6      219.21      216.26     21.87 o 
   4   6   6       31.21       69.12     19.50 o 
   5   6   6      169.50      147.90     28.01 o 
   6   6   6      278.06      348.43     46.93 o 
   7   6   6      169.61      185.21     60.25 o 
   8   6   6       28.66       10.03     75.49 o 
  -8   7   6       21.33       22.88     55.56 o 
  -7   7   6      182.28      145.59     47.84 o 
  -6   7   6       73.85      105.81     27.56 o 
  -5   7   6      280.05      255.12     31.14 o 
  -4   7   6      857.35      854.72     54.62 o 
  -3   7   6      539.88      585.87     35.66 o 
  -2   7   6      684.85      722.18     36.49 o 
  -1   7   6       72.32       46.02     10.07 o 
   0   7   6     1791.47     1751.42     54.66 o 
   1   7   6      251.64      277.13     29.78 o 
   2   7   6      228.67      291.27     22.39 o 
   3   7   6     1800.78     1633.18    108.03 o 
   4   7   6      586.38      595.63     47.95 o 
   5   7   6      235.15      224.37     32.44 o 
   6   7   6      183.50      163.00     36.42 o 
   7   7   6       27.56       63.51     48.12 o 
  -8   8   6        7.19      -45.89     58.06 o 
  -7   8   6       25.24       15.54     34.06 o 
  -6   8   6      224.48      192.35     30.70 o 
  -5   8   6        7.70       39.41     23.02 o 
  -4   8   6       20.55       37.60     16.97 o 
  -3   8   6      107.86      142.08     37.69 o 
  -2   8   6      626.00      589.14     34.80 o 
  -1   8   6       12.37       19.39     10.00 o 
   0   8   6     2268.70     2452.35     71.67 o 
   1   8   6      147.22      133.68     17.67 o 
   2   8   6      210.97      220.85     21.68 o 
   3   8   6      707.72      623.68     49.26 o 
   4   8   6     2015.59     2006.97     77.78 o 
   5   8   6       99.51      126.33     28.77 o 
   6   8   6      140.60      175.48     33.96 o 
   7   8   6        2.00       12.91     30.70 o 
  -8   9   6       25.34       47.95     56.68 o 
  -7   9   6        0.18       24.65     50.18 o 
  -6   9   6        5.63       20.35     20.07 o 
  -5   9   6       32.87       29.08     18.93 o 
  -4   9   6      297.53      287.25     32.71 o 
  -3   9   6      133.02      174.90     55.83 o 
  -2   9   6        0.77        2.85     11.95 o 
  -1   9   6       63.18       72.93     13.89 o 
   0   9   6     1401.26     1492.47     52.91 o 
   1   9   6        5.56       -6.24     19.34 o 
   2   9   6     1352.15     1206.32     87.19 o 
   3   9   6      674.41      594.43     44.97 o 
   4   9   6      214.69      249.58     30.71 o 
   5   9   6        5.00        7.83     22.81 o 
   6   9   6       90.69      173.15     38.23 o 
   7   9   6       10.26      -37.54     27.73 o 
  -7  10   6        8.28       18.81     44.11 o 
  -6  10   6      100.30      102.84     27.54 o 
  -5  10   6       13.44        9.00     18.77 o 
  -4  10   6        1.14       24.91     17.07 o 
  -3  10   6      141.32      103.96     23.50 o 
  -2  10   6      187.30      188.71     27.08 o 
  -1  10   6      432.05      475.57     38.45 o 
   0  10   6      469.18      565.30     33.35 o 
   1  10   6     2141.47     1804.78     93.08 o 
   2  10   6        6.53        1.12     21.76 o 
   3  10   6      329.76      353.55     48.24 o 
   4  10   6       57.32       58.38     24.26 o 
   5  10   6        6.48      -16.08     23.20 o 
   6  10   6        0.20       40.15     31.89 o 
   7  10   6        2.42       57.60     37.00 o 
  -7  11   6       23.89      -33.57     47.49 o 
  -6  11   6      101.97       89.10     27.29 o 
  -5  11   6      177.92      167.28     36.49 o 
  -4  11   6        0.21       52.75     20.18 o 
  -3  11   6      272.09      207.70     30.11 o 
  -1  11   6      624.76      714.74     37.82 o 
   0  11   6      183.40      170.33     20.88 o 
   1  11   6       20.70       33.44     16.47 o 
   2  11   6      103.95       96.07     20.62 o 
   3  11   6      258.13      306.57     47.96 o 
   4  11   6        8.97       12.81     21.51 o 
   5  11   6        4.76        8.97     24.52 o 
   6  11   6       31.27       66.59     32.09 o 
   7  11   6       87.81      176.31     85.86 o 
  -7  12   6       15.14       28.08     32.82 o 
  -6  12   6        5.54        2.72     24.45 o 
  -5  12   6        5.44       -0.19     20.71 o 
  -4  12   6       10.85       12.56     19.51 o 
  -3  12   6       16.01       33.83     19.99 o 
  -2  12   6      332.75      411.49     44.84 o 
  -1  12   6       33.20       50.25     21.16 o 
   0  12   6      438.60      453.00     80.43 o 
   1  12   6      821.85      693.51     46.71 o 
   2  12   6      808.43      727.78     51.05 o 
   3  12   6       49.40       30.76     21.46 o 
   4  12   6       20.67       30.10     24.25 o 
   5  12   6       64.54       46.44     27.29 o 
   6  12   6       48.04       89.57     36.21 o 
  -7  13   6        0.48       42.85     54.24 o 
  -6  13   6       46.75      108.53     45.67 o 
  -5  13   6       42.59       54.34     26.30 o 
  -4  13   6      178.81      226.81     34.72 o 
  -3  13   6        0.69       14.79     21.00 o 
  -2  13   6        0.40       34.45     30.36 o 
  -1  13   6        4.19       13.35     22.73 o 
   0  13   6      962.38      965.65     75.66 o 
   1  13   6       14.41       45.54     20.24 o 
   2  13   6      204.19      193.03     28.76 o 
   3  13   6       27.73       42.34     22.71 o 
   4  13   6      137.71      178.97     32.40 o 
   5  13   6       56.32       55.98     29.94 o 
   6  13   6      160.10      152.33     46.46 o 
  -6  14   6       28.04       51.89     36.82 o 
  -5  14   6      193.03      174.34     34.80 o 
  -4  14   6       89.64      155.18     51.54 o 
  -3  14   6      176.53      195.05     32.14 o 
  -2  14   6      113.82      126.98     25.77 o 
  -1  14   6       33.39       37.43     23.75 o 
   0  14   6      612.25      522.36     48.10 o 
   1  14   6       13.01       33.59     23.46 o 
   2  14   6      631.62      495.84     58.33 o 
   3  14   6       21.01       44.16     25.27 o 
   4  14   6        2.93       34.43     25.05 o 
   5  14   6      235.21      204.16     37.77 o 
   6  14   6        0.02      155.91     81.10 o 
  -6  15   6       22.19       39.82     42.48 o 
  -5  15   6      354.98      382.30     80.74 o 
  -4  15   6      371.66      341.70     43.27 o 
  -3  15   6        9.73       39.13     25.02 o 
  -2  15   6      374.61      297.98     42.47 o 
  -1  15   6      476.80      354.28     51.68 o 
   0  15   6       95.07       82.27     26.77 o 
   1  15   6       12.13       -5.57     24.50 o 
   2  15   6       99.40       71.43     26.84 o 
   3  15   6      110.25       96.59     26.89 o 
   4  15   6       11.28       29.65     27.57 o 
   5  15   6       29.99       76.59     45.89 o 
  -5  16   6       16.26       68.43     32.11 o 
  -4  16   6       12.57       26.31     29.87 o 
  -3  16   6      200.50      151.70     38.37 o 
  -2  16   6      366.34      380.14     54.21 o 
  -1  16   6       15.29        4.84     26.69 o 
   0  16   6       90.40      107.23     55.43 o 
   1  16   6        2.11       26.36     26.51 o 
   2  16   6       15.88       21.87     27.10 o 
   3  16   6        3.14       87.56     27.54 o 
   4  16   6       78.91       32.64     27.96 o 
   5  16   6       55.15      157.61     73.79 o 
  -5  17   6        0.28       39.07     47.29 o 
  -4  17   6      213.74      268.66     76.59 o 
  -3  17   6        1.78        2.26     34.10 o 
  -2  17   6        0.34        6.27     49.61 o 
  -1  17   6       32.83       49.51     39.19 o 
   0  17   6      356.11      280.06     56.18 o 
   1  17   6       53.67       84.37     33.57 o 
   2  17   6       34.38       80.37     34.56 o 
   3  17   6        2.00       17.36     36.19 o 
   4  17   6       48.31       43.38     30.57 o 
  -4  18   6        9.02        3.53     39.13 o 
  -3  18   6       19.41       67.84     40.59 o 
  -2  18   6       14.11       59.30     37.44 o 
  -1  18   6      113.00       43.86     40.72 o 
   0  18   6       12.03        0.56     38.07 o 
   1  18   6       80.37      117.47     36.46 o 
   2  18   6       90.64      100.58     37.35 o 
   3  18   6       16.83       42.77     38.03 o 
  -3  19   6       48.70      182.16     59.46 o 
  -2  19   6        0.60       83.61     62.37 o 
  -1  19   6       38.31       26.32     42.61 o 
   0  19   6       39.67       -6.38     40.33 o 
   1  19   6        0.18      -20.12     37.00 o 
   2  19   6        2.49      -59.68     52.37 o 
  -9   0   7       36.95      256.56     81.78 o 
  -7   0   7       24.70       60.94     38.45 o 
  -5   0   7      158.35      120.37     36.92 o 
  -3   0   7      386.01      412.20     54.32 o 
  -1   0   7     1038.92     1143.44     49.98 o 
   1   0   7     5699.27     5352.97    174.63 o 
   3   0   7        2.67       -4.46     16.23 o 
   5   0   7      155.81      132.03     39.96 o 
   7   0   7       50.41       30.61     33.03 o 
  -9   1   7        6.16       54.67     67.70 o 
  -8   1   7       75.44       57.16     29.87 o 
  -7   1   7      114.12      126.85     31.06 o 
  -6   1   7      423.70      418.00     45.01 o 
  -5   1   7       79.93       65.56     22.00 o 
  -4   1   7     1456.72     1399.74     65.14 o 
  -3   1   7      693.58      716.41     49.07 o 
  -2   1   7      271.77      327.48     31.12 o 
  -1   1   7      765.09      713.48     26.78 o 
   0   1   7      979.78     1013.67     32.50 o 
   1   1   7      682.63      671.03     28.21 o 
   2   1   7       96.19      198.82     15.97 o 
   3   1   7      956.27     1071.66     68.20 o 
   4   1   7       61.48       94.80     18.72 o 
   5   1   7       82.59       82.03     20.18 o 
   6   1   7       21.06       -6.39     19.23 o 
   7   1   7       53.16       88.80     33.00 o 
   8   1   7       36.22       80.30     37.33 o 
  -9   2   7        4.97       86.13     61.86 o 
  -8   2   7       43.97       47.29     33.86 o 
  -7   2   7       14.11       -0.97     23.88 o 
  -6   2   7      124.60      129.47     29.65 o 
  -5   2   7       34.14       53.72     23.70 o 
  -4   2   7      274.34      281.72     52.42 o 
  -3   2   7       21.44       31.60     10.77 o 
  -2   2   7     1013.47      992.36     38.87 o 
  -1   2   7       92.70       74.24      9.98 o 
   0   2   7      324.73      405.97     22.24 o 
   1   2   7     1159.53     1128.86     36.05 o 
   2   2   7     2285.33     2083.92     57.68 o 
   3   2   7      190.75      208.65     23.47 o 
   4   2   7      491.52      493.41     40.17 o 
   5   2   7       17.97       12.92     16.12 o 
   6   2   7       98.75       83.14     29.06 o 
   7   2   7        6.12       52.54     29.88 o 
   8   2   7       65.76       61.98     88.92 o 
  -9   3   7        1.34      130.07     61.80 o 
  -8   3   7       66.16      148.35     42.25 o 
  -7   3   7      180.20      209.94     68.94 o 
  -6   3   7      133.46      161.44     35.92 o 
  -5   3   7       40.46       41.58     20.77 o 
  -4   3   7     2342.01     2184.60     71.26 o 
  -3   3   7      558.80      580.56     33.54 o 
  -2   3   7      300.44      314.42     28.27 o 
  -1   3   7        2.07       11.17      8.26 o 
   0   3   7     3157.42     3088.05     76.63 o 
   1   3   7      993.59      941.77     32.99 o 
   2   3   7     1039.87     1041.60     42.64 o 
   3   3   7      281.32      310.94     32.59 o 
   4   3   7       84.99      170.00     44.14 o 
   5   3   7       14.23        5.70     17.67 o 
   6   3   7      306.18      306.01     36.35 o 
   7   3   7       42.31       39.15     31.82 o 
   8   3   7       30.82       51.52     54.75 o 
  -9   4   7       39.29      202.84     67.16 o 
  -8   4   7        1.68       30.11     40.34 o 
  -7   4   7        0.07       36.93     30.95 o 
  -6   4   7      272.04      298.59     40.21 o 
  -5   4   7      749.85      706.55     55.05 o 
  -4   4   7      172.03      187.69     21.30 o 
  -3   4   7     2980.32     2552.46     77.87 o 
  -1   4   7       40.66       41.96      7.97 o 
   0   4   7     2251.49     2178.51     58.31 o 
   1   4   7     3745.16     3587.72     88.29 o 
   3   4   7       38.27       71.05     17.68 o 
   4   4   7      344.18      345.36     42.06 o 
   5   4   7      627.14      614.00     47.65 o 
   6   4   7       29.03       71.95     28.41 o 
   7   4   7       57.41       59.38     39.40 o 
   8   4   7        0.21       69.20     55.60 o 
  -8   5   7        3.26      -26.51     37.59 o 
  -7   5   7      162.75      196.64     45.15 o 
  -6   5   7       51.27       72.99     38.62 o 
  -5   5   7      308.48      346.38     38.51 o 
  -4   5   7      387.78      441.27     32.29 o 
  -3   5   7      905.11      884.90     42.11 o 
  -2   5   7      263.45      335.91     25.60 o 
  -1   5   7     1914.07     1823.01     50.81 o 
   0   5   7       58.74       30.76     10.52 o 
   1   5   7       72.47       89.87     12.06 o 
   2   5   7      195.83      182.79     21.98 o 
   3   5   7      639.46      616.87     37.52 o 
   4   5   7      395.54      346.27     30.98 o 
   5   5   7      259.94      295.50     40.35 o 
   6   5   7       10.48       42.85     26.33 o 
   7   5   7      222.21      169.74     44.55 o 
  -8   6   7       48.96      101.75     49.59 o 
  -7   6   7       14.72       36.96     42.18 o 
  -6   6   7      240.33      171.99     42.05 o 
  -5   6   7       37.19       42.42     18.39 o 
  -3   6   7      138.46      132.93     17.79 o 
  -2   6   7      239.15      228.04     23.74 o 
  -1   6   7        0.03        1.13      8.07 o 
   0   6   7      984.04     1030.85     39.88 o 
   1   6   7      185.99      234.41     23.25 o 
   2   6   7     5494.71     4892.53    129.78 o 
   3   6   7      974.13      833.39     43.68 o 
   4   6   7      234.72      247.97     31.25 o 
   5   6   7        0.06        9.34     20.05 o 
   6   6   7        3.31       80.04     29.46 o 
   7   6   7       97.58      123.01     37.69 o 
  -8   7   7       44.72       30.23     69.96 o 
  -7   7   7       14.33       23.17     41.49 o 
  -6   7   7      170.32      164.11     41.79 o 
  -5   7   7       96.76      101.44     28.93 o 
  -4   7   7        2.36       51.14     14.79 o 
  -3   7   7      662.54      722.53     69.24 o 
  -2   7   7      741.13      738.24     38.61 o 
  -1   7   7      145.01      163.93     15.69 o 
   0   7   7     1641.74     1688.56     53.92 o 
   1   7   7       46.93       57.52     12.00 o 
   2   7   7       44.00       60.41     16.03 o 
   3   7   7      459.56      477.46     33.09 o 
   4   7   7     1449.41     1587.85     77.32 o 
   5   7   7      248.26      204.65     40.41 o 
   6   7   7        0.40       26.23     26.77 o 
   7   7   7       61.76      124.23     46.71 o 
  -8   8   7       24.73       26.48     53.27 o 
  -7   8   7        2.95      -25.40     34.11 o 
  -6   8   7       45.96       53.04     30.35 o 
  -5   8   7       66.72       31.54     19.25 o 
  -4   8   7       58.32       55.85     19.12 o 
  -3   8   7      644.30      659.38     39.52 o 
  -2   8   7       13.36       42.81     14.42 o 
  -1   8   7      497.53      516.45     27.95 o 
   0   8   7     1235.91     1233.19     44.28 o 
   1   8   7     2710.85     2475.14     75.58 o 
   2   8   7     2095.13     1982.49     68.87 o 
   3   8   7       13.84       22.49     17.61 o 
   4   8   7     1841.89     1672.69     90.45 o 
   5   8   7      201.33      202.23     55.36 o 
   6   8   7       77.99       26.74     32.62 o 
   7   8   7       11.44       -0.76     30.51 o 
  -7   9   7       37.95       68.23     35.64 o 
  -6   9   7        5.96       72.75     30.56 o 
  -5   9   7       69.06       25.41     20.40 o 
  -4   9   7      326.98      301.65     34.22 o 
  -3   9   7      737.76      676.22     71.58 o 
  -2   9   7       83.03      185.05     33.40 o 
  -1   9   7     1385.96     1297.09     56.56 o 
   0   9   7      190.89      187.92     17.99 o 
   1   9   7      551.13      543.42     37.91 o 
   2   9   7      324.11      335.54     33.74 o 
   3   9   7       11.73       -7.55     23.63 o 
   4   9   7        5.55       36.74     21.14 o 
   5   9   7      132.87      104.72     29.13 o 
   6   9   7       15.60       11.52     37.06 o 
   7   9   7       10.12       39.45     70.73 o 
  -7  10   7        1.62      -12.46     36.19 o 
  -6  10   7      145.81      138.53     30.81 o 
  -5  10   7       33.10       35.53     20.56 o 
  -4  10   7      164.08      158.55     27.14 o 
  -3  10   7       38.20       42.35     19.93 o 
  -2  10   7      142.71      211.25     29.31 o 
  -1  10   7       61.45       54.46     19.90 o 
   0  10   7      161.09      170.93     19.94 o 
   1  10   7      348.39      271.99     28.69 o 
   2  10   7      358.66      373.47     35.22 o 
   3  10   7       41.13       57.50     31.09 o 
   4  10   7       32.86       74.15     25.91 o 
   5  10   7        1.50       17.63     25.59 o 
   6  10   7       37.59       19.46     34.74 o 
  -7  11   7        3.39        3.69     47.80 o 
  -6  11   7       61.28      102.46     28.09 o 
  -5  11   7        2.23       14.11     21.32 o 
  -4  11   7      115.06       89.39     26.28 o 
  -3  11   7        0.08       18.25     19.77 o 
  -2  11   7       16.89       40.96     18.73 o 
  -1  11   7       19.93       -1.70     13.18 o 
   0  11   7     1038.66     1025.26     50.72 o 
   1  11   7       28.13       20.14     19.76 o 
   2  11   7      108.94      178.09     27.18 o 
   3  11   7       98.07      124.69     27.00 o 
   4  11   7      118.21      140.66     30.08 o 
   5  11   7       20.19        9.02     26.53 o 
   6  11   7      103.57      225.11     47.37 o 
  -7  12   7        2.37       48.42     50.98 o 
  -6  12   7        0.85       28.60     24.56 o 
  -5  12   7       67.57       39.61     24.39 o 
  -4  12   7       19.88        4.06     21.36 o 
  -3  12   7       45.82       52.51     22.92 o 
  -2  12   7      236.30      245.35     64.84 o 
  -1  12   7       93.04       82.52     39.44 o 
   0  12   7      288.96      316.54     45.07 o 
   1  12   7      649.06      613.57     45.31 o 
   2  12   7      133.53      178.41     27.67 o 
   3  12   7       89.53       70.38     23.94 o 
   4  12   7       23.35      -22.35     20.73 o 
   5  12   7      173.43      187.24     36.42 o 
   6  12   7        4.58       82.82     37.34 o 
  -6  13   7       13.73       66.98     32.11 o 
  -5  13   7        3.25       -2.73     24.15 o 
  -4  13   7       42.36       35.33     25.55 o 
  -3  13   7      248.03      260.07     61.74 o 
  -2  13   7       29.65       50.60     35.46 o 
  -1  13   7      562.51      709.56     85.61 o 
   0  13   7       42.14       70.54     25.73 o 
   1  13   7        2.07      -26.54     17.69 o 
   2  13   7       10.48       42.88     25.64 o 
   3  13   7      241.06      216.08     34.11 o 
   4  13   7       86.98       49.60     26.92 o 
   5  13   7       21.41        7.78     27.25 o 
  -6  14   7      402.16      420.81     67.90 o 
  -5  14   7       52.71       94.26     32.24 o 
  -4  14   7       18.11       43.15     26.75 o 
  -3  14   7        2.14       12.80     22.46 o 
  -2  14   7      106.54      173.07     59.15 o 
  -1  14   7       18.54       15.97     21.36 o 
   0  14   7      353.15      271.35     48.70 o 
   1  14   7      226.73      260.55     38.49 o 
   2  14   7       20.65       66.18     25.60 o 
   3  14   7        1.35        5.95     24.25 o 
   4  14   7      178.72      189.62     34.46 o 
   5  14   7       58.32       25.68     31.11 o 
  -6  15   7       69.70       53.02     44.16 o 
  -5  15   7        0.32       67.32     33.43 o 
  -4  15   7      760.30      956.41     72.88 o 
  -3  15   7       37.21      116.15     38.41 o 
  -2  15   7       49.41       80.79     29.06 o 
  -1  15   7       25.07       50.51     34.45 o 
   0  15   7      201.79      264.47     65.46 o 
   1  15   7        6.37       15.47     37.99 o 
   2  15   7       95.21       83.70     30.40 o 
   3  15   7       15.29       41.43     28.66 o 
   4  15   7      111.58      188.06     36.16 o 
   5  15   7        0.38       25.49     34.93 o 
  -5  16   7      104.09      124.47     36.64 o 
  -4  16   7       38.44       34.36     30.22 o 
  -3  16   7       79.80      116.32     42.19 o 
  -2  16   7       99.63       67.03     33.11 o 
  -1  16   7      110.11      101.92     52.20 o 
   0  16   7       78.49       52.23     64.86 o 
   1  16   7      401.55      364.53     46.22 o 
   2  16   7       57.66      158.14     41.43 o 
   3  16   7       17.70       12.76     26.22 o 
   4  16   7       45.82       68.06     30.11 o 
  -4  17   7       31.32       12.19     40.25 o 
  -3  17   7      139.83      171.18     50.38 o 
  -2  17   7        8.26       44.91     37.14 o 
  -1  17   7      188.71      253.98     56.68 o 
   0  17   7       15.38        7.93     37.15 o 
   1  17   7        2.83       20.27     39.85 o 
   2  17   7       34.64       71.92     33.34 o 
   3  17   7      212.27      245.78     46.55 o 
   4  17   7        8.12        7.39     39.64 o 
  -4  18   7        0.08      -17.73     49.43 o 
  -3  18   7       69.51      105.47     43.49 o 
  -2  18   7      129.60      161.13     56.49 o 
  -1  18   7       27.51       29.40     45.82 o 
   0  18   7        6.38       22.08     40.95 o 
   1  18   7       55.17       26.31     48.20 o 
   2  18   7       42.58       33.72     43.59 o 
   3  18   7       22.32        8.33     49.48 o 
  -2  19   7        1.89       52.54     72.94 o 
  -1  19   7       25.36        5.75     41.22 o 
   0  19   7      165.18      105.60    106.86 o 
  -8   0   8      123.54      155.16     52.84 o 
  -6   0   8       97.81      245.08    105.58 o 
  -4   0   8       33.72        5.77     22.49 o 
  -2   0   8     5633.61     5461.75    177.31 o 
   0   0   8     7015.81     8219.11    258.34 o 
   2   0   8      652.07      609.54     43.88 o 
   4   0   8        3.14       71.24     27.93 o 
   6   0   8        0.84       34.41     30.48 o 
  -9   1   8        2.48       53.50     37.79 o 
  -8   1   8       54.06       97.43     32.46 o 
  -7   1   8       26.09       81.27     28.61 o 
  -6   1   8       81.56       81.75     26.41 o 
  -5   1   8      948.81      947.36     65.49 o 
  -4   1   8      820.82      847.79     57.65 o 
  -3   1   8      857.33      948.43     66.27 o 
  -2   1   8     1860.29     1650.99     53.95 o 
  -1   1   8      342.24      463.52     24.01 o 
   0   1   8      798.76      802.64     31.66 o 
   1   1   8       69.57       67.72     11.48 o 
   2   1   8      470.76      521.59     42.92 o 
   3   1   8      322.35      338.95     35.73 o 
   4   1   8       76.11       94.71     20.31 o 
   5   1   8       14.38        0.95     17.17 o 
   6   1   8       24.56       48.12     23.03 o 
   7   1   8       49.37       96.64     28.83 o 
  -8   2   8        2.09       70.30     34.28 o 
  -7   2   8        0.72       40.16     26.72 o 
  -6   2   8       39.50       29.48     23.48 o 
  -5   2   8      434.60      519.76     48.72 o 
  -4   2   8       36.12       31.60     23.45 o 
  -3   2   8      146.88      138.55     21.81 o 
  -2   2   8      570.24      668.49     33.38 o 
  -1   2   8       29.08       42.83      9.67 o 
   0   2   8       72.81       95.69     12.33 o 
   1   2   8     4247.41     3836.14     94.57 o 
   2   2   8       71.82      110.76     16.90 o 
   3   2   8      147.70      148.66     23.86 o 
   4   2   8        2.03       18.76     15.69 o 
   5   2   8       44.91       54.93     29.25 o 
   6   2   8       16.65       63.48     23.91 o 
   7   2   8       24.39        7.44     49.98 o 
  -8   3   8       41.20       88.86     38.11 o 
  -7   3   8      193.81      196.73     40.39 o 
  -6   3   8      327.95      340.62     41.52 o 
  -5   3   8      225.41      176.01     35.74 o 
  -4   3   8     1021.26      937.85     90.65 o 
  -3   3   8     1228.53     1113.96     82.89 o 
  -1   3   8      367.61      380.69     21.40 o 
   0   3   8      343.56      412.87     23.74 o 
   1   3   8      347.73      390.72     23.57 o 
   2   3   8       26.12       52.30     21.04 o 
   3   3   8      631.53      715.82     40.25 o 
   4   3   8       14.73       75.10     20.14 o 
   5   3   8       41.88       37.67     18.76 o 
   6   3   8      130.37      149.24     33.62 o 
   7   3   8      208.32      188.14     72.12 o 
  -8   4   8      124.93      200.21     45.94 o 
  -7   4   8        3.02       -3.61     35.04 o 
  -6   4   8      137.39      202.57     38.57 o 
  -5   4   8       26.42       55.87     19.58 o 
  -3   4   8        0.67        2.84     10.33 o 
  -2   4   8     1866.77     1763.36     58.69 o 
  -1   4   8      821.25      830.04     38.54 o 
   0   4   8     1027.36     1020.93     36.00 o 
   1   4   8       30.17       32.29     10.91 o 
   2   4   8     4959.66     4525.78    122.09 o 
   3   4   8       68.93       96.01     16.84 o 
   4   4   8       79.08      127.84     25.82 o 
   5   4   8       84.29       61.64     20.60 o 
   6   4   8      134.59      144.37     33.31 o 
   7   4   8        5.24        9.09     31.05 o 
  -8   5   8        2.90       30.11     44.64 o 
  -7   5   8        3.65       17.51     31.85 o 
  -6   5   8       10.96       18.01     27.62 o 
  -5   5   8      169.08      162.10     34.53 o 
  -4   5   8     1776.91     1728.85     62.89 o 
  -3   5   8       45.88       67.10     15.22 o 
  -2   5   8        7.76       30.40     12.39 o 
  -1   5   8      108.66      129.13     13.88 o 
   0   5   8     1094.21     1000.39     35.70 o 
   1   5   8      135.25      135.55     18.40 o 
   2   5   8      149.28      167.47     20.28 o 
   3   5   8     1240.79     1153.46     52.94 o 
   4   5   8      495.77      521.78     49.89 o 
   5   5   8      203.82      207.86     36.24 o 
   6   5   8      365.68      305.83     49.98 o 
   7   5   8       90.03      100.84     37.66 o 
  -8   6   8       29.48       10.29     39.74 o 
  -7   6   8        3.08       55.30     36.05 o 
  -6   6   8       69.96      106.01     35.63 o 
  -5   6   8      836.43      783.39     80.53 o 
  -4   6   8      174.73      148.27     21.47 o 
  -3   6   8      191.98      198.94     26.88 o 
  -1   6   8       23.36       24.48     12.02 o 
   0   6   8      354.44      345.38     21.30 o 
   1   6   8     1281.91     1171.81     45.84 o 
   2   6   8      324.72      407.07     33.91 o 
   3   6   8      101.15      108.72     19.51 o 
   4   6   8      452.24      356.89     37.16 o 
   5   6   8      602.21      536.61     56.93 o 
   6   6   8       70.56      129.35     41.57 o 
   7   6   8       12.18       29.33     34.85 o 
  -8   7   8       48.66       46.38     43.77 o 
  -7   7   8       29.00       32.81     37.09 o 
  -6   7   8       48.44      116.29     33.27 o 
  -5   7   8      119.00      157.31     32.54 o 
  -4   7   8      589.73      632.97     41.19 o 
  -3   7   8      283.97      293.15     27.05 o 
  -2   7   8      244.84      295.17     26.27 o 
  -1   7   8     1087.45     1058.62     47.12 o 
   0   7   8      342.90      388.13     24.64 o 
   1   7   8      837.88      819.02     38.37 o 
   2   7   8     2064.13     1863.13     72.72 o 
   3   7   8       11.85       37.70     15.64 o 
   4   7   8      114.66      163.07     27.80 o 
   5   7   8       16.35       11.36     24.17 o 
   6   7   8       52.98       28.51     28.78 o 
   7   7   8      215.50      218.22     45.78 o 
  -8   8   8       37.59      139.93     74.98 o 
  -7   8   8        2.16       13.54     37.23 o 
  -6   8   8       40.40       85.56     37.28 o 
  -5   8   8       20.04       12.34     22.59 o 
  -3   8   8       24.35       42.96     14.38 o 
  -2   8   8     1847.80     1953.18     68.13 o 
  -1   8   8       40.39       75.08     16.00 o 
   0   8   8      944.00      951.80     40.37 o 
   1   8   8       55.88       79.90     16.14 o 
   2   8   8     3420.25     3168.09     89.23 o 
   3   8   8      281.91      246.76     36.94 o 
   4   8   8       43.54      110.81     37.84 o 
   5   8   8       16.91       27.66     39.14 o 
   6   8   8       13.94       32.23     56.36 o 
  -7   9   8       56.23      -15.26     35.73 o 
  -6   9   8        3.33       32.65     29.32 o 
  -5   9   8        0.02      -21.44     18.13 o 
  -4   9   8      558.78      570.64     53.32 o 
  -3   9   8       20.39        3.45     18.60 o 
  -2   9   8      119.91       97.67     22.50 o 
  -1   9   8      108.78       81.69     21.28 o 
   0   9   8     1250.72     1195.18     51.62 o 
   1   9   8      418.39      444.58     31.68 o 
   2   9   8       68.91       84.30     22.15 o 
   3   9   8       98.17       44.91     33.87 o 
   4   9   8       96.11      108.71     26.30 o 
   5   9   8        6.99      -15.74     27.02 o 
   6   9   8      135.34      146.78     38.40 o 
  -7  10   8       33.30       39.80     39.63 o 
  -6  10   8       11.46       18.65     38.66 o 
  -5  10   8       91.61       79.25     26.82 o 
  -4  10   8        0.61       -6.99     18.18 o 
  -3  10   8       20.42       36.64     20.22 o 
  -2  10   8      441.12      448.00     63.07 o 
  -1  10   8      743.05      773.36     73.65 o 
   0  10   8      387.59      322.49     37.35 o 
   1  10   8       56.27       54.45     19.41 o 
   2  10   8      295.49      319.63     51.98 o 
   3  10   8        0.90        6.08     19.69 o 
   4  10   8        5.79       36.44     23.54 o 
   5  10   8       62.80       39.07     32.70 o 
   6  10   8        3.06       37.54     34.01 o 
  -7  11   8       10.00       28.23     35.46 o 
  -6  11   8        3.40       -5.18     33.26 o 
  -5  11   8      142.74      225.70     35.40 o 
  -4  11   8        2.81        3.54     20.13 o 
  -3  11   8      460.15      563.39     48.80 o 
  -2  11   8        2.95        8.39     18.95 o 
  -1  11   8      400.49      433.73     38.77 o 
   0  11   8       11.16       36.90     19.41 o 
   1  11   8       79.17       75.46     20.94 o 
   2  11   8        5.68        4.31     17.70 o 
   3  11   8      171.31      199.98     34.58 o 
   4  11   8       47.64       44.70     29.08 o 
   5  11   8        7.48        4.95     25.95 o 
   6  11   8        4.29       38.33     36.39 o 
  -7  12   8        0.65       43.36     70.73 o 
  -6  12   8       10.32        0.29     39.78 o 
  -5  12   8        1.21        6.53     24.84 o 
  -4  12   8        0.11       22.76     23.29 o 
  -3  12   8        2.65       38.77     22.61 o 
  -2  12   8      932.75     1025.04    165.11 o 
  -1  12   8       51.66       56.84     20.03 o 
   0  12   8       62.38       76.36     26.18 o 
   1  12   8      682.22      600.08     48.34 o 
   2  12   8      120.54      150.34     28.32 o 
   3  12   8       65.96       12.75     22.18 o 
   4  12   8        2.81       11.04     24.73 o 
   5  12   8       27.67       47.51     30.78 o 
  -6  13   8        7.17       57.12     39.94 o 
  -5  13   8        1.49       16.33     26.33 o 
  -4  13   8      189.03      167.43     34.06 o 
  -3  13   8        2.06       42.26     25.20 o 
  -2  13   8       96.19       68.34     36.22 o 
  -1  13   8       17.89       -5.02     21.21 o 
   0  13   8      388.32      398.04    100.31 o 
   1  13   8       24.52        0.13     19.88 o 
   2  13   8       18.18       27.64     21.40 o 
   3  13   8       72.03       71.02     26.85 o 
   4  13   8      273.47      232.51     37.53 o 
   5  13   8        2.10       14.69     28.55 o 
  -6  14   8       39.01       84.56     41.58 o 
  -5  14   8      109.89      130.23     36.44 o 
  -4  14   8        0.53       10.68     25.47 o 
  -3  14   8       31.52       36.84     23.65 o 
  -2  14   8      575.95      647.51     87.22 o 
  -1  14   8       57.47       33.66     39.96 o 
   0  14   8       89.58       73.36     37.34 o 
   1  14   8      325.11      274.77     65.37 o 
   2  14   8       26.22       92.11     31.46 o 
   3  14   8      103.45       95.51     28.97 o 
   4  14   8       25.16        0.98     26.24 o 
   5  14   8      218.90      253.84     71.09 o 
  -5  15   8      147.92      158.94     39.26 o 
  -4  15   8      184.42       84.77     39.07 o 
  -3  15   8      373.75      409.81     46.23 o 
  -2  15   8      137.02      117.32     36.07 o 
  -1  15   8      174.63      214.88     98.19 o 
   0  15   8       67.37       94.30     72.68 o 
   1  15   8        3.43       36.07     37.45 o 
   2  15   8        3.35       14.74     24.88 o 
   3  15   8      227.48      225.05     56.28 o 
   4  15   8        2.17       10.87     29.73 o 
  -5  16   8       76.16       86.72     37.46 o 
  -4  16   8       94.50       93.58     34.56 o 
  -3  16   8       15.03        9.29     37.33 o 
  -2  16   8      227.59      270.05     45.76 o 
  -1  16   8       16.41       62.84     38.35 o 
   0  16   8       57.00      100.94     42.40 o 
   1  16   8      105.42      162.64     45.91 o 
   2  16   8      107.44       90.04     34.60 o 
   3  16   8       79.99       87.06     31.84 o 
   4  16   8      100.88      143.94     39.72 o 
  -4  17   8       65.13      181.44     48.14 o 
  -3  17   8        0.12       47.72     40.57 o 
  -2  17   8       21.11        9.66     44.47 o 
  -1  17   8       78.29       39.89     73.02 o 
   0  17   8      148.13      135.28     62.14 o 
   1  17   8        0.01        6.13     41.25 o 
   2  17   8        6.08       -3.52     37.92 o 
   3  17   8       58.49       91.64     60.36 o 
  -3  18   8        0.09       65.05     41.68 o 
  -2  18   8       24.62       66.54     43.82 o 
  -1  18   8       20.30        0.68     38.39 o 
   0  18   8        2.45       32.50     39.27 o 
   1  18   8      114.42      156.59     50.39 o 
  -7   0   9        0.57       53.84     42.01 o 
  -5   0   9      237.72      266.62     53.08 o 
  -3   0   9       19.34       29.87     22.95 o 
  -1   0   9     1743.43     1539.13     75.04 o 
   1   0   9     3636.21     3222.56    118.38 o 
   3   0   9      233.54      173.65     35.54 o 
   5   0   9       13.45       33.18     29.88 o 
   7   0   9       10.75      147.04     88.24 o 
  -8   1   9      168.97      210.61     44.55 o 
  -7   1   9       19.31       38.91     29.01 o 
  -6   1   9       42.12       90.23     38.59 o 
  -5   1   9      195.24      251.38     35.97 o 
  -4   1   9      854.82      807.14     58.34 o 
  -3   1   9      780.00      814.11     53.83 o 
  -2   1   9      269.65      341.75     32.57 o 
  -1   1   9       27.18       42.33     10.56 o 
   0   1   9      127.25       90.64     14.58 o 
   1   1   9      690.62      772.25     34.22 o 
   2   1   9      370.38      433.72     30.42 o 
   3   1   9      629.00      558.35     50.01 o 
   4   1   9       70.81       65.54     19.79 o 
   5   1   9       14.08       12.63     35.09 o 
   6   1   9        0.13       14.47     22.03 o 
   7   1   9      134.74      184.98     36.64 o 
  -8   2   9       13.78       95.92     53.35 o 
  -7   2   9        1.34        8.71     25.40 o 
  -6   2   9      406.46      455.47     48.76 o 
  -5   2   9       81.44       74.54     25.42 o 
  -4   2   9        1.53       27.61     19.94 o 
  -3   2   9       13.57       14.22     15.69 o 
  -2   2   9      728.85      627.00     35.20 o 
  -1   2   9      466.55      480.73     33.91 o 
   0   2   9       44.53       65.17     12.74 o 
   1   2   9      430.22      511.49     30.28 o 
   2   2   9     2174.96     2051.49     67.81 o 
   3   2   9        8.31       13.59     21.23 o 
   4   2   9       28.22       39.61     17.41 o 
   5   2   9       56.27       82.41     22.99 o 
   6   2   9      139.40      133.25     30.74 o 
   7   2   9       17.37       49.19     32.91 o 
  -8   3   9      123.02      182.76     61.32 o 
  -7   3   9       46.50       62.35     35.07 o 
  -6   3   9      115.50      109.38     30.59 o 
  -5   3   9        4.75       41.26     23.29 o 
  -4   3   9     1249.46     1249.93     71.44 o 
  -3   3   9      195.26      176.96     26.15 o 
  -2   3   9      414.66      420.28     29.88 o 
  -1   3   9        1.51      -11.71      8.91 o 
   0   3   9     2069.55     2039.97     69.28 o 
   1   3   9      165.93      181.40     34.09 o 
   2   3   9       91.78       90.56     17.56 o 
   3   3   9       58.62       69.08     19.46 o 
   4   3   9      317.47      320.01     39.59 o 
   5   3   9        0.23       17.80     19.11 o 
   6   3   9       86.51       93.41     43.98 o 
   7   3   9      146.80      112.56     39.98 o 
  -8   4   9       54.00       82.69     38.53 o 
  -7   4   9       79.80      104.77     35.60 o 
  -6   4   9        0.48        1.11     23.78 o 
  -5   4   9      694.54      574.30     59.71 o 
  -4   4   9       22.93       35.41     21.99 o 
  -3   4   9      710.40      659.57     54.33 o 
  -1   4   9     1281.02     1160.90     46.46 o 
   0   4   9      430.36      494.93     38.65 o 
   1   4   9     1684.87     1481.37     52.98 o 
   2   4   9     1264.06     1329.58     54.34 o 
   3   4   9      376.65      409.14     51.78 o 
   4   4   9       16.57       26.31     18.23 o 
   5   4   9      407.60      372.05     39.72 o 
   6   4   9        1.95       10.82     32.19 o 
   7   4   9        6.40      -11.48     34.93 o 
  -8   5   9        4.34       24.26     35.93 o 
  -7   5   9       53.73       32.88     78.64 o 
  -6   5   9        3.75       43.36     62.74 o 
  -5   5   9       55.61       43.01     21.93 o 
  -4   5   9      346.51      385.50     39.92 o 
  -3   5   9     1574.72     1480.43     56.47 o 
  -2   5   9       11.41       16.66     13.31 o 
  -1   5   9      239.63      302.66     26.27 o 
   0   5   9      687.82      667.28     39.40 o 
   1   5   9        0.85        7.54     14.70 o 
   2   5   9       57.48      140.83     20.19 o 
   3   5   9     1945.32     1771.92     64.34 o 
   4   5   9       19.44       28.10     19.43 o 
   5   5   9      113.17       84.33     28.78 o 
   6   5   9        3.67       18.65     30.47 o 
   7   5   9      214.75      203.12     44.84 o 
  -8   6   9       57.35       54.81     50.90 o 
  -7   6   9        1.12       21.90     35.77 o 
  -6   6   9       31.59       31.55     42.50 o 
  -5   6   9        2.56       10.85     22.19 o 
  -4   6   9        0.23       15.63     17.45 o 
  -3   6   9      187.54      181.45     22.42 o 
  -2   6   9     1125.43     1020.88     62.86 o 
  -1   6   9       71.62       61.62     17.23 o 
   0   6   9      608.70      607.88     29.07 o 
   1   6   9      482.17      424.92     30.88 o 
   2   6   9       57.58       68.86     16.97 o 
   3   6   9        0.32        4.15     15.46 o 
   4   6   9      144.67      104.92     26.40 o 
   5   6   9      252.15      289.32     44.23 o 
   6   6   9      328.12      306.76     50.16 o 
  -8   7   9       10.23       10.03     61.38 o 
  -7   7   9       73.61       53.41     38.48 o 
  -6   7   9      105.92       -4.45     31.26 o 
  -5   7   9       25.79       30.84     24.81 o 
  -4   7   9     1420.52     1281.46     71.66 o 
  -3   7   9       64.64       63.58     17.90 o 
  -2   7   9      200.82      308.12     27.57 o 
  -1   7   9       34.54       53.53     16.29 o 
   0   7   9      395.47      399.40     36.47 o 
   1   7   9       36.01       49.32     14.76 o 
   2   7   9     1733.26     1533.81     57.55 o 
   3   7   9     1293.05     1207.86     61.40 o 
   4   7   9       83.57       90.48     30.45 o 
   5   7   9       55.25       62.69     29.91 o 
   6   7   9      256.13      282.13     48.98 o 
  -8   8   9        6.32      -30.77     68.69 o 
  -7   8   9        0.40       38.78     40.62 o 
  -6   8   9        0.59       18.97     29.29 o 
  -5   8   9      190.76      215.39     38.64 o 
  -4   8   9       88.12      182.58     27.99 o 
  -3   8   9      206.18      231.46     26.69 o 
  -2   8   9     1147.06     1226.37     66.87 o 
  -1   8   9     1486.40     1305.08     53.12 o 
   0   8   9     1150.71     1124.46    121.23 o 
   1   8   9      768.34      693.59     40.46 o 
   2   8   9     1558.34     1639.70     58.13 o 
   3   8   9        8.16       22.00     23.21 o 
   4   8   9      103.19      169.10     35.03 o 
   5   8   9      216.27      207.13     75.06 o 
   6   8   9        2.39       15.74     42.38 o 
  -7   9   9       30.53       94.01     43.35 o 
  -6   9   9       71.42      139.44     41.88 o 
  -5   9   9       34.47       17.89     27.34 o 
  -4   9   9        3.30        9.03     17.93 o 
  -3   9   9     1435.88     1421.22    112.30 o 
  -2   9   9       26.25       29.03     16.57 o 
  -1   9   9       25.81       29.61     17.30 o 
   0   9   9      526.18      497.97     39.62 o 
   1   9   9      215.54      180.06     22.38 o 
   2   9   9       75.78       72.24     21.72 o 
   3   9   9      801.55      744.06     50.51 o 
   4   9   9       14.47       21.31     25.68 o 
   5   9   9       57.00       70.75     35.95 o 
   6   9   9        0.06        7.57     31.31 o 
  -7  10   9        8.93      -12.93     44.68 o 
  -6  10   9       34.61       -0.41     33.85 o 
  -5  10   9        0.08        7.81     28.25 o 
  -4  10   9       19.56       16.91     19.84 o 
  -3  10   9        0.98        8.26     19.60 o 
  -2  10   9      184.10      185.51     29.25 o 
  -1  10   9       29.04       43.72     17.07 o 
   0  10   9       40.71       33.87     18.37 o 
   1  10   9       75.18       93.68     21.97 o 
   2  10   9      457.26      377.31     37.21 o 
   3  10   9       21.27       29.03     24.48 o 
   4  10   9       10.55       38.66     25.78 o 
   5  10   9       40.86       42.56     32.21 o 
   6  10   9        9.44       57.06     47.79 o 
  -7  11   9        1.49       53.73     72.60 o 
  -6  11   9        1.58       16.51     33.41 o 
  -5  11   9       16.86       26.49     29.24 o 
  -4  11   9      196.57      285.77     37.89 o 
  -3  11   9        2.27       -7.38     35.14 o 
  -2  11   9      160.31      109.05     25.34 o 
  -1  11   9       19.83       45.54     22.63 o 
   0  11   9      237.13      235.94     30.37 o 
   1  11   9        8.84        1.37     17.66 o 
   2  11   9       19.99       55.42     23.12 o 
   3  11   9       23.98       22.77     22.60 o 
   4  11   9      211.09      171.75     34.21 o 
   5  11   9       18.37       14.36     32.44 o 
  -6  12   9        8.99       12.25     35.50 o 
  -5  12   9       49.32       41.75     26.89 o 
  -4  12   9        2.93        6.17     24.14 o 
  -3  12   9       75.72       83.40     26.51 o 
  -2  12   9      225.01      169.20     49.10 o 
  -1  12   9      201.29      179.18     39.88 o 
   0  12   9        1.07        1.86     23.37 o 
   1  12   9      139.20      146.13     32.02 o 
   2  12   9      151.74      156.32     29.32 o 
   3  12   9       98.17      114.27     28.42 o 
   4  12   9       23.78       97.20     33.42 o 
   5  12   9      110.03      106.04     40.36 o 
  -6  13   9       35.88        6.86     38.39 o 
  -5  13   9       26.52       32.83     28.95 o 
  -4  13   9        7.93        0.49     26.29 o 
  -3  13   9      486.53      464.47     46.85 o 
  -2  13   9      136.96      155.19     30.54 o 
  -1  13   9      263.47      245.87     49.89 o 
   0  13   9       28.09       51.41     35.00 o 
   1  13   9      137.07      185.08     37.08 o 
   2  13   9       14.93       25.59     23.77 o 
   3  13   9      223.46      161.46     32.18 o 
   4  13   9       40.99       66.44     29.47 o 
   5  13   9        7.34       34.99     45.48 o 
  -6  14   9       14.47      -10.54     63.59 o 
  -5  14   9        1.65       -1.29     31.50 o 
  -4  14   9        0.43       46.38     33.47 o 
  -3  14   9       24.18       35.97     25.67 o 
  -2  14   9      544.11      546.37     72.10 o 
  -1  14   9       65.95       72.37     33.35 o 
   0  14   9      111.67       88.83     41.53 o 
   1  14   9      163.07      136.61     75.06 o 
   2  14   9      266.98      236.49     37.20 o 
   3  14   9       88.14       84.57     28.33 o 
   4  14   9       71.10       83.73     31.79 o 
  -5  15   9       24.01       47.93     35.04 o 
  -4  15   9      269.01      361.72     86.28 o 
  -3  15   9        1.82       17.03     28.05 o 
  -2  15   9        0.40       26.01     39.05 o 
  -1  15   9       70.72       54.93     36.82 o 
   0  15   9      156.53      163.48     45.63 o 
   1  15   9       17.74       73.28     42.51 o 
   2  15   9       35.32       84.80     33.09 o 
   3  15   9       10.69       -5.21     26.47 o 
   4  15   9      523.52      424.59     59.40 o 
  -4  16   9       30.66       11.44     39.43 o 
  -3  16   9        5.55       47.68     37.73 o 
  -2  16   9       55.66       97.21     47.97 o 
  -1  16   9      204.19      201.62     48.11 o 
   0  16   9       61.23       81.70     46.41 o 
   1  16   9       63.59      137.20     48.00 o 
   2  16   9      176.34      145.95     66.82 o 
   3  16   9      105.09       67.57     36.64 o 
  -3  17   9      149.76      273.01     63.79 o 
  -2  17   9        0.04       10.93     41.23 o 
  -1  17   9      126.57      158.99     64.01 o 
   0  17   9       21.45       -8.64     39.03 o 
   1  17   9       80.29      116.58     48.62 o 
   2  17   9        0.33      -49.14     51.52 o 
  -2  18   9       37.29       16.49     68.86 o 
  -1  18   9       31.30      181.92     84.84 o 
  -8   0  10       58.85       66.84     47.76 o 
  -6   0  10      184.70      218.07     52.12 o 
  -4   0  10     1014.26     1240.18    104.88 o 
  -2   0  10      654.32      691.45     68.79 o 
   0   0  10        0.39       15.90     15.81 o 
   2   0  10      257.89      329.03     47.52 o 
   4   0  10      202.83       92.82     35.79 o 
   6   0  10       19.72       24.02     36.16 o 
  -8   1  10       58.24      110.45     36.86 o 
  -7   1  10      218.16      222.67     40.34 o 
  -6   1  10       29.97      121.96     30.64 o 
  -5   1  10       15.23       10.26     22.87 o 
  -4   1  10       30.73       55.57     27.66 o 
  -3   1  10       26.30       27.95     18.71 o 
  -2   1  10      521.36      561.18     43.00 o 
  -1   1  10       67.46       81.92     15.17 o 
   0   1  10      862.65      893.38     37.64 o 
   1   1  10      144.23      172.56     18.26 o 
   2   1  10       27.19       35.14     17.16 o 
   3   1  10       16.61       15.17     16.77 o 
   4   1  10       40.68       39.41     24.31 o 
   5   1  10        1.69        5.81     20.41 o 
   6   1  10      146.30      166.57     32.15 o 
   7   1  10      117.99      123.61     55.77 o 
  -8   2  10       21.37       31.14     52.53 o 
  -7   2  10        1.81       32.17     29.28 o 
  -6   2  10       19.64        7.80     24.42 o 
  -5   2  10      152.85      193.46     33.63 o 
  -4   2  10      120.66      103.92     25.56 o 
  -3   2  10      356.13      354.72     61.60 o 
  -2   2  10      146.97      230.18     27.62 o 
  -1   2  10      946.45      899.08     44.58 o 
   0   2  10        8.80        8.98     11.32 o 
   1   2  10     1436.00     1353.71     51.00 o 
   2   2  10      141.69      193.04     25.73 o 
   3   2  10       63.21       75.03     22.58 o 
   4   2  10       34.49       32.91     25.45 o 
   5   2  10      324.09      328.28     45.84 o 
   6   2  10        0.01       11.24     24.13 o 
   7   2  10       23.99       51.18     49.99 o 
  -8   3  10        9.44       26.21     38.37 o 
  -7   3  10      125.70      214.93     40.57 o 
  -6   3  10      165.05      209.85     35.77 o 
  -5   3  10        0.24        5.43     20.94 o 
  -4   3  10      314.43      342.34     56.37 o 
  -3   3  10      567.92      647.21     60.74 o 
  -2   3  10       64.65       96.02     20.34 o 
  -1   3  10       41.66       46.58     14.23 o 
   0   3  10      405.59      399.16     30.08 o 
   1   3  10      452.89      523.51     34.69 o 
   2   3  10      185.38      259.00     25.46 o 
   3   3  10      563.78      602.92    102.29 o 
   4   3  10      241.87      203.15     44.68 o 
   5   3  10       95.33       62.77     22.54 o 
   6   3  10       57.66      104.67     39.73 o 
   7   3  10       73.92      127.35     64.78 o 
  -8   4  10       72.68      103.84     41.61 o 
  -7   4  10       26.84       47.48     62.29 o 
  -6   4  10       82.76       88.93     30.03 o 
  -5   4  10        0.20       28.34     24.52 o 
  -4   4  10      270.64      360.37     41.94 o 
  -3   4  10       42.81       39.28     16.93 o 
  -2   4  10     1720.25     1627.40     59.35 o 
  -1   4  10        7.84       34.61     14.71 o 
   0   4  10      289.37      350.06     27.89 o 
   1   4  10        8.03       21.13     13.70 o 
   2   4  10     1189.05     1263.94     55.08 o 
   3   4  10       22.70       10.54     17.73 o 
   4   4  10        4.43       38.00     19.09 o 
   5   4  10       65.37       84.58     26.25 o 
   6   4  10      165.61      193.65     42.11 o 
  -8   5  10        0.55       53.52     49.87 o 
  -7   5  10       42.42       49.81     36.63 o 
  -6   5  10       33.69       59.12     34.58 o 
  -5   5  10       85.42       82.09     31.75 o 
  -4   5  10     1121.28     1096.91    108.71 o 
  -3   5  10      169.44      164.68     29.71 o 
  -2   5  10      487.88      563.66     52.17 o 
  -1   5  10      133.84      126.76     19.58 o 
   0   5  10      522.03      542.44     35.17 o 
   1   5  10      930.01      923.23     46.89 o 
   2   5  10        1.70       37.44     16.49 o 
   3   5  10       34.98       47.76     19.52 o 
   4   5  10      531.40      559.89     46.98 o 
   5   5  10       63.91       93.65     30.66 o 
   6   5  10      143.50      136.60     40.37 o 
  -8   6  10       19.31      167.98     77.70 o 
  -7   6  10       48.69      119.38     51.40 o 
  -6   6  10       63.30       27.23     41.09 o 
  -5   6  10       81.95      117.93     28.13 o 
  -4   6  10      119.13       95.83     24.32 o 
  -3   6  10      492.69      472.21     68.02 o 
  -2   6  10      114.05      102.83     40.47 o 
  -1   6  10      921.31      920.18     47.45 o 
   0   6  10        0.12        3.69     14.98 o 
   1   6  10      493.83      542.73     36.40 o 
   2   6  10      113.62      102.09     19.78 o 
   3   6  10      591.34      572.92     40.77 o 
   4   6  10       81.91       89.16     30.18 o 
   5   6  10      312.27      304.77     46.39 o 
   6   6  10       10.38       26.38     37.54 o 
  -7   7  10       78.57      108.56     49.90 o 
  -6   7  10       62.77       64.60     32.72 o 
  -5   7  10       54.70       43.61     27.33 o 
  -4   7  10        9.98       -6.59     17.82 o 
  -3   7  10     1120.12      933.13     62.13 o 
  -1   7  10       10.65       21.28     16.34 o 
   0   7  10     2543.36     2362.77     87.50 o 
   1   7  10        3.51        9.44     16.81 o 
   2   7  10       18.88       78.47     18.61 o 
   3   7  10      217.99      318.82     43.62 o 
   4   7  10      200.72      185.60     38.80 o 
   5   7  10       78.80      134.14     35.13 o 
   6   7  10        1.41        0.59     35.01 o 
  -7   8  10        7.62       67.10     43.09 o 
  -6   8  10      183.02      167.26     39.54 o 
  -5   8  10       11.44        6.94     26.67 o 
  -4   8  10      389.52      476.75     56.75 o 
  -3   8  10       77.08       72.02     19.95 o 
  -2   8  10      948.77     1021.00     53.89 o 
  -1   8  10       93.31       89.23     20.36 o 
   0   8  10      155.52      218.39     27.96 o 
   1   8  10       33.16       44.79     15.01 o 
   2   8  10     1067.60      979.05     48.31 o 
   3   8  10       25.17      -23.24     23.59 o 
   4   8  10       35.89       57.63     31.40 o 
   5   8  10       74.63      133.68     40.41 o 
   6   8  10       23.22       75.38     48.88 o 
  -7   9  10       32.80       68.51     55.67 o 
  -6   9  10       31.08       11.40     35.58 o 
  -5   9  10        7.61       -9.29     24.92 o 
  -4   9  10      391.02      465.94     56.32 o 
  -3   9  10       10.45       19.99     19.18 o 
  -2   9  10      394.32      467.87     37.45 o 
  -1   9  10       10.73       42.68     20.45 o 
   0   9  10      263.84      276.74     31.66 o 
   1   9  10      140.69      183.36     27.82 o 
   2   9  10       92.28      108.48     22.47 o 
   3   9  10       24.56      -11.32     20.55 o 
   4   9  10      264.07      312.18     78.58 o 
   5   9  10        3.59        2.54     30.38 o 
  -7  10  10        0.35      -81.87     54.58 o 
  -6  10  10        3.66       44.07     40.20 o 
  -5  10  10       55.74       79.62     35.92 o 
  -4  10  10       72.03      102.75     31.81 o 
  -3  10  10        2.89        6.64     19.61 o 
  -2  10  10      413.39      396.22     34.35 o 
  -1  10  10       41.07       60.34     21.60 o 
   0  10  10       41.75       57.55     21.27 o 
   1  10  10      283.63      284.97     40.64 o 
   2  10  10      108.70      116.95     26.35 o 
   3  10  10       12.71        5.59     27.58 o 
   4  10  10       48.73       56.41     31.38 o 
   5  10  10      205.34      210.84     50.90 o 
  -6  11  10        0.74       63.21     41.63 o 
  -5  11  10       16.63       -7.74     32.38 o 
  -4  11  10        7.89       51.03     25.92 o 
  -3  11  10      441.92      470.04     45.69 o 
  -2  11  10       19.06       13.11     20.94 o 
  -1  11  10       48.16       44.27     20.73 o 
   0  11  10        8.84       21.24     20.48 o 
   1  11  10      160.22      183.92     35.93 o 
   2  11  10        0.83       14.32     21.60 o 
   3  11  10      249.60      215.18     33.86 o 
   4  11  10        0.25        5.31     27.84 o 
   5  11  10        4.01       48.81     35.68 o 
  -6  12  10       51.67       79.23     39.32 o 
  -5  12  10        3.56       24.62     34.15 o 
  -4  12  10      239.43      322.43     40.10 o 
  -3  12  10        4.64        4.41     35.22 o 
  -2  12  10       28.60       41.54     22.49 o 
  -1  12  10      140.10      158.44     39.47 o 
   0  12  10        9.35      -25.64     24.26 o 
   1  12  10      121.08      105.35     32.44 o 
   2  12  10      109.41       91.04     31.50 o 
   3  12  10      104.57       98.27     28.70 o 
   4  12  10       21.18       34.83     28.83 o 
   5  12  10       44.09      108.64     68.35 o 
  -6  13  10       17.29      -29.92     76.68 o 
  -5  13  10        5.46      125.54     60.10 o 
  -4  13  10       98.04      160.47     36.33 o 
  -3  13  10        1.86       -7.12     21.98 o 
  -2  13  10       83.22       73.06     28.98 o 
  -1  13  10        2.30       13.62     32.93 o 
   0  13  10      184.48      205.39     46.84 o 
   1  13  10       81.40       95.57     34.23 o 
   2  13  10       27.70       78.76     34.78 o 
   3  13  10       17.12       52.38     28.67 o 
   4  13  10      124.07      194.11     36.88 o 
  -5  14  10       45.95       19.95     73.16 o 
  -4  14  10      165.62      148.23     36.67 o 
  -3  14  10      214.20      156.72     32.98 o 
  -2  14  10        4.66       38.09     34.95 o 
  -1  14  10       93.40       93.00     53.81 o 
   0  14  10       17.38       -2.50     47.27 o 
   1  14  10       50.39      122.57     46.33 o 
   2  14  10      147.08      210.93     44.01 o 
   3  14  10      196.71      166.81     33.22 o 
   4  14  10        2.47       31.42     54.89 o 
  -5  15  10        5.06      -54.07     65.12 o 
  -4  15  10       31.00       27.08     32.04 o 
  -3  15  10      163.24      182.36     41.40 o 
  -2  15  10        0.05        9.34     38.38 o 
  -1  15  10      208.99      332.12     61.96 o 
   0  15  10       23.77      105.18     44.44 o 
   1  15  10      103.51      144.90     50.01 o 
   2  15  10        6.58      -26.58     32.29 o 
   3  15  10      147.56      224.28     47.37 o 
  -4  16  10       34.96        0.38     46.73 o 
  -3  16  10       50.97        7.90     70.30 o 
  -2  16  10      246.21      297.61     61.12 o 
  -1  16  10       45.49       46.49     44.32 o 
   0  16  10        9.82       45.56     44.72 o 
   1  16  10        0.36       13.33     39.29 o 
   2  16  10      208.46      148.58     48.45 o 
  -3  17  10       14.16      -24.99     66.31 o 
  -2  17  10       33.63      120.55     68.69 o 
  -1  17  10        5.12      -14.55     88.24 o 
   0  17  10       78.23      114.36     61.29 o 
  -7   0  11       22.33       49.55     48.24 o 
  -5   0  11      144.33      140.11     46.16 o 
  -3   0  11       94.11      122.12     34.44 o 
  -1   0  11     1377.68     1119.75     87.94 o 
   1   0  11      912.37     1070.29     82.23 o 
   3   0  11        6.68       14.08     27.64 o 
   5   0  11      184.37      115.59     39.50 o 
  -8   1  11       10.14       44.19     38.31 o 
  -7   1  11       99.71      102.40     34.51 o 
  -6   1  11      145.58      182.08     34.78 o 
  -5   1  11       22.87       40.36     26.50 o 
  -4   1  11       20.61       69.60     23.49 o 
  -3   1  11      704.97      599.70     49.46 o 
  -2   1  11        0.23       21.33     18.33 o 
  -1   1  11      111.32      121.94     21.60 o 
   0   1  11      939.51     1051.25     44.89 o 
   1   1  11      390.95      408.46     31.85 o 
   2   1  11       33.14       94.48     20.87 o 
   3   1  11      372.40      382.87     52.51 o 
   4   1  11       34.51       76.26     30.58 o 
   5   1  11       38.07       62.17     25.91 o 
   6   1  11       60.75       96.29     34.28 o 
  -8   2  11      151.80      121.15     58.31 o 
  -7   2  11       67.84      108.84     35.22 o 
  -6   2  11       81.63       92.56     31.32 o 
  -5   2  11       23.17       16.11     25.42 o 
  -4   2  11       32.74       25.57     23.24 o 
  -3   2  11       48.09       44.33     21.69 o 
  -2   2  11      758.71      659.53     48.69 o 
  -1   2  11      237.09      238.78     28.12 o 
   0   2  11      119.79      140.52     19.62 o 
   1   2  11        1.02        9.93     13.19 o 
   2   2  11      775.65      893.43     68.86 o 
   3   2  11       98.74      110.21     24.30 o 
   4   2  11        0.56       -9.41     20.53 o 
   5   2  11        4.15        5.05     22.95 o 
   6   2  11      293.93      314.96     41.34 o 
  -8   3  11        0.29       51.13     50.19 o 
  -7   3  11        3.97       49.56     30.73 o 
  -6   3  11      134.42      176.28     37.54 o 
  -5   3  11       17.76       11.86     22.85 o 
  -4   3  11      298.80      312.81     67.04 o 
  -3   3  11      440.91      407.36     41.46 o 
  -2   3  11     1036.52      964.71     59.55 o 
  -1   3  11        0.26      -13.50     11.74 o 
   0   3  11      494.98      476.46     34.41 o 
   1   3  11        0.54       32.71     15.85 o 
   2   3  11        9.91       12.66     19.68 o 
   3   3  11       78.75      109.14     33.65 o 
   4   3  11      312.77      287.31     59.27 o 
   5   3  11       92.30       59.72     24.56 o 
   6   3  11       27.83       39.08     38.16 o 
  -7   4  11       54.42       57.86     50.84 o 
  -6   4  11       17.41       13.17     29.08 o 
  -5   4  11      515.21      535.93     53.12 o 
  -4   4  11       55.10      131.59     29.21 o 
  -3   4  11       19.12        8.44     18.39 o 
  -2   4  11      270.67      317.42     33.51 o 
  -1   4  11      821.66      892.30     47.24 o 
   0   4  11      501.42      507.41     40.92 o 
   1   4  11      632.40      690.46     42.17 o 
   2   4  11       92.64      160.91     29.25 o 
   3   4  11      618.64      605.22     48.39 o 
   4   4  11        0.28       16.02     20.85 o 
   5   4  11      206.14      171.07     39.49 o 
   6   4  11       10.32      -36.91     33.54 o 
  -7   5  11       28.17       55.29     38.88 o 
  -6   5  11       19.33       55.35     34.82 o 
  -5   5  11        8.60       28.73     25.80 o 
  -4   5  11      173.16      211.63     38.10 o 
  -3   5  11      646.10      613.75     54.73 o 
  -2   5  11      257.54      249.29     31.53 o 
  -1   5  11      519.04      546.56     38.06 o 
   0   5  11       11.38       29.02     18.22 o 
   1   5  11     1691.08     1520.98     59.24 o 
   2   5  11       23.64       75.03     19.65 o 
   3   5  11       39.56       62.76     24.44 o 
   4   5  11       41.19       36.42     21.47 o 
   5   5  11      179.98      198.35     40.31 o 
   6   5  11        9.72       24.60     43.55 o 
  -7   6  11        1.67       27.45     36.47 o 
  -6   6  11       69.58       32.41     36.64 o 
  -5   6  11      111.78       85.65     36.21 o 
  -4   6  11      193.39      221.19     67.88 o 
  -3   6  11        6.61       36.28     20.42 o 
  -2   6  11        3.05       34.69     16.44 o 
  -1   6  11      403.23      369.55     32.16 o 
   0   6  11      212.97      177.29     25.91 o 
   1   6  11      157.76      153.69     28.71 o 
   2   6  11      937.19     1000.15     53.90 o 
   3   6  11      334.05      309.40     35.48 o 
   4   6  11      142.02      249.73     50.77 o 
   5   6  11        5.27       48.86     31.93 o 
   6   6  11      212.80      163.98     63.62 o 
  -7   7  11        0.08       27.75     46.80 o 
  -6   7  11      153.97      169.75     63.93 o 
  -5   7  11        2.45       74.64     54.41 o 
  -4   7  11      360.57      309.04     42.94 o 
  -3   7  11       35.34       97.83     28.78 o 
  -2   7  11      781.20      888.89     61.89 o 
  -1   7  11      164.09      180.41     23.81 o 
   0   7  11     1422.82     1482.19     67.02 o 
   1   7  11     1142.44     1043.68     61.14 o 
   2   7  11      764.86      820.43     48.77 o 
   3   7  11       15.67      -16.93     24.77 o 
   4   7  11      533.75      523.84     57.69 o 
   5   7  11       29.15       94.71     36.76 o 
   6   7  11        6.97      -20.40     77.87 o 
  -7   8  11        4.12       25.40     46.33 o 
  -6   8  11       63.37       54.44     37.21 o 
  -5   8  11      297.04      227.71     70.22 o 
  -4   8  11      436.04      356.61     50.18 o 
  -3   8  11      107.29      113.29     25.00 o 
  -2   8  11      565.40      602.80     42.21 o 
  -1   8  11      289.16      352.11     35.47 o 
   0   8  11     1575.79     1613.31     72.62 o 
   1   8  11      800.96      845.42     55.94 o 
   2   8  11      169.35      199.70     29.14 o 
   3   8  11      242.44      206.14     73.11 o 
   4   8  11        8.30       49.38     32.28 o 
   5   8  11      131.62      114.48     59.06 o 
  -7   9  11       34.59        6.80     75.49 o 
  -6   9  11        2.23       68.19     37.70 o 
  -5   9  11       49.86       56.43     30.88 o 
  -4   9  11        6.59       36.95     30.56 o 
  -3   9  11       81.17       84.19     31.99 o 
  -2   9  11      151.73      175.11     25.35 o 
  -1   9  11      602.72      589.17     47.06 o 
   0   9  11      210.35      223.60     29.68 o 
   1   9  11      670.65      613.82     47.59 o 
   2   9  11        0.00       65.22     21.65 o 
   3   9  11      465.14      433.86     41.68 o 
   4   9  11        7.29      -34.84     27.59 o 
   5   9  11       15.89       45.88     34.46 o 
  -6  10  11        4.68       29.18     37.12 o 
  -5  10  11        2.69       13.13     33.66 o 
  -4  10  11        1.08       40.67     42.01 o 
  -3  10  11        0.53       34.36     22.36 o 
  -2  10  11      298.04      310.51     32.03 o 
  -1  10  11        0.27        0.73     20.02 o 
   0  10  11       64.25       81.44     24.06 o 
   1  10  11      111.69      116.15     31.43 o 
   2  10  11      265.47      264.77     42.02 o 
   3  10  11      106.22      141.92     30.14 o 
   4  10  11       23.66       -3.01     45.55 o 
   5  10  11        3.00       10.19     30.81 o 
  -6  11  11       24.72       79.19     39.91 o 
  -5  11  11        0.09       31.35     33.73 o 
  -4  11  11       62.60      158.23     38.99 o 
  -3  11  11        1.57       17.01     22.54 o 
  -2  11  11       46.26       60.53     28.12 o 
  -1  11  11       79.87      107.56     26.93 o 
   0  11  11      133.28      163.31     35.91 o 
   1  11  11       38.81       44.72     36.47 o 
   2  11  11        1.52       50.74     28.32 o 
   3  11  11        0.05       24.84     25.97 o 
   4  11  11       59.54       61.10     36.50 o 
   5  11  11        0.56       82.12     73.96 o 
  -5  12  11      132.26      136.21     44.36 o 
  -4  12  11       19.70      -37.30     30.29 o 
  -3  12  11        0.69       42.77     26.99 o 
  -2  12  11       24.27       40.54     31.64 o 
  -1  12  11       75.70       79.23     34.26 o 
   0  12  11        8.54       29.70     28.75 o 
   1  12  11      108.97      124.35     33.97 o 
   2  12  11      196.20      270.99     43.56 o 
   3  12  11      141.12      111.99     30.70 o 
   4  12  11       13.66       56.99     36.23 o 
  -5  13  11        0.27       15.56     37.94 o 
  -4  13  11       56.23       48.69     35.72 o 
  -3  13  11      586.23      454.71     62.62 o 
  -2  13  11        0.92       -7.48     43.88 o 
  -1  13  11        0.65       -5.82     37.51 o 
   0  13  11        3.52       -7.12     35.20 o 
   1  13  11      171.12      163.39     37.40 o 
   2  13  11        1.44       47.92     32.01 o 
   3  13  11      213.22       97.48     54.04 o 
   4  13  11       42.69      -53.57     71.58 o 
  -5  14  11       30.43       72.67     55.85 o 
  -4  14  11      101.75      111.03     40.73 o 
  -3  14  11        0.10       46.16     33.63 o 
  -2  14  11      390.58      280.85     56.31 o 
  -1  14  11       87.86      159.92     48.57 o 
   0  14  11       23.10       78.69     59.93 o 
   1  14  11        4.09       53.84     40.12 o 
   2  14  11      344.04      345.42     52.31 o 
   3  14  11       61.66       -9.18     34.12 o 
  -4  15  11      104.39       74.51    104.56 o 
  -3  15  11       30.58       72.13     74.21 o 
  -2  15  11        3.17       28.95     57.13 o 
  -1  15  11        1.40      126.98     49.52 o 
   0  15  11      345.74      338.82     85.18 o 
   1  15  11       31.20      115.81     48.53 o 
   2  15  11      202.56      120.29     40.26 o 
  -3  16  11        2.48      -41.83     57.30 o 
  -2  16  11      123.54      113.28     48.80 o 
  -1  16  11       96.57      145.21     93.00 o 
   0  16  11        6.23      182.56     74.47 o 
   1  16  11        1.30      112.06     89.26 o 
  -6   0  12       80.13       42.52     42.90 o 
  -4   0  12      159.02      176.34     46.50 o 
  -2   0  12      281.52      265.88     47.52 o 
   0   0  12       28.96       38.13     22.62 o 
   2   0  12      823.98      979.62     87.40 o 
   4   0  12      131.31       77.43     43.78 o 
   6   0  12      181.40      165.03     77.79 o 
  -7   1  12       14.20       44.22     33.52 o 
  -6   1  12        8.31        8.51     28.58 o 
  -5   1  12       90.18       89.89     29.93 o 
  -4   1  12       16.53       19.85     23.30 o 
  -3   1  12      401.27      417.48     43.40 o 
  -2   1  12      394.19      368.79     57.82 o 
  -1   1  12        0.18       -0.39     15.76 o 
   0   1  12      165.62      217.11     27.63 o 
   1   1  12        6.03       13.28     17.32 o 
   2   1  12      319.56      240.08     47.51 o 
   3   1  12      266.10      234.04     32.26 o 
   4   1  12      404.95      402.67     43.95 o 
   5   1  12      108.77      131.84     35.09 o 
   6   1  12        0.47      -33.06     29.05 o 
  -7   2  12       26.90       71.63     35.67 o 
  -6   2  12       13.82       33.60     29.19 o 
  -5   2  12      203.37      177.27     36.59 o 
  -4   2  12       67.44       69.71     25.47 o 
  -3   2  12        0.00       28.32     21.77 o 
  -2   2  12        0.13       53.31     19.17 o 
  -1   2  12      761.86      757.10     61.50 o 
   0   2  12       17.62       38.95     18.01 o 
   1   2  12      917.25      949.96     77.12 o 
   2   2  12      216.94      248.73     30.80 o 
   3   2  12      897.72      844.49     59.57 o 
   4   2  12        4.44       -3.78     21.99 o 
   5   2  12       16.46       29.18     26.86 o 
   6   2  12       12.95       76.67     49.65 o 
  -7   3  12       10.49        5.62     31.19 o 
  -6   3  12       90.19      114.02     32.69 o 
  -5   3  12        7.48       26.70     26.31 o 
  -4   3  12       56.28       48.95     24.79 o 
  -3   3  12      529.31      610.95     51.84 o 
  -2   3  12      193.28      196.26     27.91 o 
  -1   3  12       38.54       14.41     16.67 o 
   0   3  12      671.51      682.19     48.77 o 
   1   3  12      469.23      451.87     41.21 o 
   2   3  12       33.58       83.79     27.99 o 
   3   3  12       33.96       32.49     20.90 o 
   4   3  12      196.57      237.66     35.13 o 
   5   3  12       84.78       79.76     31.76 o 
   6   3  12        0.01       -6.84     42.37 o 
  -7   4  12        4.37       48.77     37.49 o 
  -6   4  12        1.30       30.59     29.43 o 
  -5   4  12        3.47       22.94     26.88 o 
  -4   4  12      578.81      603.98     55.45 o 
  -3   4  12        0.40       22.04     19.75 o 
  -2   4  12      122.41      107.09     22.86 o 
  -1   4  12       13.00       -3.87     16.80 o 
   0   4  12       48.63       89.98     22.38 o 
   1   4  12        2.29       -7.54     18.31 o 
   2   4  12      483.68      436.70     46.38 o 
   3   4  12       71.17       65.84     22.41 o 
   4   4  12       31.30        5.37     26.80 o 
   5   4  12        6.07       41.99     35.45 o 
  -7   5  12       60.61       86.45     49.35 o 
  -6   5  12      210.55      169.59     60.78 o 
  -5   5  12        1.90      -11.74     26.19 o 
  -4   5  12      118.43      174.81     30.46 o 
  -3   5  12      378.43      395.71     40.46 o 
  -2   5  12      409.36      418.82     40.83 o 
  -1   5  12      162.35      158.49     22.84 o 
   0   5  12      193.03      229.95     29.96 o 
   1   5  12       38.78       87.51     23.18 o 
   2   5  12       67.80       69.79     22.55 o 
   3   5  12       11.42       26.07     20.28 o 
   4   5  12      424.32      427.09     45.75 o 
   5   5  12      180.55      202.57     45.71 o 
  -7   6  12        0.57      -71.08     47.38 o 
  -6   6  12       19.79      103.00     39.40 o 
  -5   6  12      393.22      343.20     45.72 o 
  -4   6  12       27.81       31.11     21.99 o 
  -3   6  12        6.86        5.90     20.29 o 
  -2   6  12        1.54       45.18     22.12 o 
  -1   6  12      746.95      737.34     51.25 o 
   0   6  12      349.21      377.08     46.11 o 
   1   6  12        3.49       15.43     18.58 o 
   2   6  12      321.71      326.04     43.30 o 
   3   6  12      427.02      382.34     40.99 o 
   4   6  12        3.49      -25.64     28.63 o 
   5   6  12        5.83       50.89     35.33 o 
  -6   7  12        0.23       47.53     37.26 o 
  -5   7  12       43.22       18.10     37.85 o 
  -4   7  12      126.07      120.92     29.99 o 
  -3   7  12      186.27      259.25     37.09 o 
  -2   7  12     1074.67      988.91    104.35 o 
  -1   7  12       49.37       64.52     22.53 o 
   0   7  12      291.48      264.16     31.51 o 
   1   7  12      107.16      148.83     26.31 o 
   2   7  12      119.05      177.36     28.38 o 
   3   7  12       55.17       54.09     30.91 o 
   4   7  12       40.60       56.83     33.92 o 
   5   7  12       91.84      198.59     44.90 o 
  -6   8  12        4.36      -33.34     39.61 o 
  -5   8  12       26.48       -3.51     63.08 o 
  -4   8  12      249.47      203.20     48.81 o 
  -3   8  12       63.64       82.76     41.87 o 
  -2   8  12       75.75       48.89     23.00 o 
  -1   8  12       72.27       84.13     23.21 o 
   0   8  12       75.14      112.32     26.08 o 
   1   8  12       78.14      105.30     24.76 o 
   2   8  12      933.13      906.68     64.87 o 
   3   8  12      137.32       76.72     41.61 o 
   4   8  12        0.91      -18.20     32.31 o 
   5   8  12       14.44      -17.73     49.21 o 
  -6   9  12      112.72      128.38     51.99 o 
  -5   9  12        0.01       25.98     33.23 o 
  -4   9  12       32.55       88.34     51.84 o 
  -3   9  12        1.03       71.50     39.53 o 
  -2   9  12       99.59       98.71     39.93 o 
  -1   9  12        0.57       22.59     21.44 o 
   0   9  12      551.69      568.71     48.22 o 
   1   9  12       61.86      118.75     25.81 o 
   2   9  12       19.74       82.17     36.20 o 
   3   9  12       11.26       46.58     31.15 o 
   4   9  12      318.69      341.30     48.64 o 
   5   9  12        3.01       43.87     57.93 o 
  -6  10  12        4.80       46.11     44.77 o 
  -5  10  12       14.53       65.39     38.30 o 
  -4  10  12      123.74      101.22     38.76 o 
  -3  10  12       54.28       31.53     29.80 o 
  -2  10  12        3.08       89.39     26.32 o 
  -1  10  12      264.95      256.74     34.61 o 
   0  10  12       38.57       81.49     28.49 o 
   1  10  12      171.07      221.35     45.88 o 
   2  10  12      158.91      131.44     35.06 o 
   3  10  12      333.60      474.09     71.76 o 
   4  10  12       47.47      103.27     36.32 o 
  -5  11  12        2.61      -35.98     33.55 o 
  -4  11  12       18.63       63.59     36.99 o 
  -3  11  12      320.22      290.40     93.09 o 
  -2  11  12        8.29       23.67     27.06 o 
  -1  11  12       17.54       16.73     23.28 o 
   0  11  12       41.06       97.03     34.17 o 
   1  11  12      217.43      301.17     46.76 o 
   2  11  12       11.89       53.30     32.47 o 
   3  11  12      140.68      205.54     69.49 o 
   4  11  12        5.91       84.36     45.82 o 
  -5  12  12       12.88        4.21     36.74 o 
  -4  12  12        7.82       31.19     34.99 o 
  -3  12  12        2.05       -6.64     41.35 o 
  -2  12  12      155.42      135.44     67.11 o 
  -1  12  12       58.12      117.01     36.12 o 
   0  12  12        2.98       30.66     30.54 o 
   1  12  12       17.62       78.79     33.43 o 
   2  12  12      181.87      276.33     50.62 o 
   3  12  12      209.47      172.85     43.96 o 
  -5  13  12        0.23      -43.70     64.10 o 
  -4  13  12       34.79       53.14     37.26 o 
  -3  13  12        0.36       30.43     53.98 o 
  -2  13  12       68.60       53.43     39.06 o 
  -1  13  12      135.86      153.80     47.02 o 
   0  13  12       47.38       69.24     43.22 o 
   1  13  12       18.82       74.60     36.96 o 
   2  13  12       11.85       71.17     37.33 o 
   3  13  12        2.91       71.39     48.49 o 
  -4  14  12        3.25       89.47     59.17 o 
  -3  14  12        6.17       33.78     35.06 o 
  -2  14  12       55.96       92.12     48.31 o 
  -1  14  12       77.59      209.21     54.77 o 
   0  14  12       22.37       12.74     41.06 o 
   1  14  12        4.53       -9.07     41.53 o 
   2  14  12       77.64      113.97     40.50 o 
  -3  15  12      313.30      303.15     89.09 o 
  -2  15  12        0.04       53.56     71.92 o 
  -1  15  12        1.94       18.39     44.06 o 
   0  15  12       58.45      183.75     56.11 o 
   1  15  12      164.69      170.74     62.65 o 
  -1  16  12        3.55       12.75     70.90 o 
  -7   0  13       62.15       41.93     77.02 o 
  -5   0  13        6.01       40.23     53.56 o 
  -3   0  13       70.46       47.93     73.96 o 
  -1   0  13      630.83      602.90    106.52 o 
   1   0  13      741.56      825.12    115.10 o 
   3   0  13      584.27      687.58     78.43 o 
   5   0  13       71.35       65.79     42.15 o 
  -7   1  13       62.92       37.14     33.96 o 
  -6   1  13        0.34       18.87     29.00 o 
  -5   1  13       40.51        1.39     25.44 o 
  -4   1  13      210.83      216.69     43.68 o 
  -3   1  13      101.91       99.40     27.68 o 
  -2   1  13      298.77      261.60     34.42 o 
  -1   1  13       39.94       20.37     25.50 o 
   0   1  13      423.64      372.38     42.49 o 
   1   1  13      347.18      374.39     64.48 o 
   2   1  13        0.92       10.26     20.48 o 
   3   1  13       90.15      110.62     32.17 o 
   4   1  13      272.07      244.93     48.98 o 
   5   1  13       52.69       25.95     31.00 o 
  -7   2  13        5.04       12.65     31.27 o 
  -6   2  13       27.81       47.75     29.68 o 
  -5   2  13        0.08       36.91     28.02 o 
  -4   2  13      247.73      265.05     37.87 o 
  -3   2  13       40.37       47.93     23.96 o 
  -2   2  13      174.52      132.07     25.66 o 
  -1   2  13       13.25       16.58     18.89 o 
   0   2  13       80.29      144.78     32.29 o 
   1   2  13       91.52       86.54     24.80 o 
   2   2  13      523.41      484.82     43.89 o 
   3   2  13        4.44      -10.34     22.85 o 
   4   2  13      153.28      165.51     32.52 o 
   5   2  13        0.34      -20.56     33.01 o 
  -7   3  13       14.99      -70.22     72.60 o 
  -6   3  13       49.39       21.05     30.68 o 
  -5   3  13       26.42       -8.14     25.81 o 
  -4   3  13       30.20       80.33     28.30 o 
  -3   3  13      242.17      227.61     34.82 o 
  -2   3  13      651.44      582.40     48.95 o 
  -1   3  13       29.60       11.60     18.04 o 
   0   3  13       42.59       49.19     25.72 o 
   1   3  13       20.76       52.05     30.42 o 
   2   3  13       76.49       87.49     25.04 o 
   3   3  13        5.00       -0.26     21.89 o 
   4   3  13      248.46      272.82     51.34 o 
   5   3  13      141.70      162.18     36.03 o 
  -6   4  13        3.37       24.86     31.31 o 
  -5   4  13       34.15       42.48     30.21 o 
  -4   4  13      120.18       84.42     29.62 o 
  -3   4  13       18.77       49.92     22.63 o 
  -2   4  13      193.99      142.17     27.17 o 
  -1   4  13      924.48      850.28     69.33 o 
   0   4  13       33.04       45.59     29.42 o 
   1   4  13       10.75       -1.31     21.74 o 
   2   4  13       76.75       90.57     28.26 o 
   3   4  13      473.16      408.42     42.86 o 
   4   4  13        3.96       71.43     27.67 o 
   5   4  13       45.74       15.01     69.08 o 
  -6   5  13       50.82      100.72     41.58 o 
  -5   5  13       35.66       80.55     31.66 o 
  -4   5  13        2.15       35.40     29.52 o 
  -3   5  13      826.71      848.60     63.07 o 
  -2   5  13        1.38       39.24     21.70 o 
  -1   5  13      175.16      212.89     36.88 o 
   0   5  13      224.32      191.55     29.85 o 
   1   5  13      271.89      330.87     36.59 o 
   2   5  13        4.40       59.41     26.29 o 
   3   5  13        9.07       -6.05     19.86 o 
   4   5  13       90.92       63.39     26.92 o 
   5   5  13       53.62       90.49     41.36 o 
  -6   6  13        2.09      -15.87     42.95 o 
  -5   6  13        3.93       67.62     33.44 o 
  -4   6  13        4.82       78.56     27.08 o 
  -3   6  13      259.04      202.04     54.63 o 
  -2   6  13      426.53      437.48     44.15 o 
  -1   6  13      148.60      128.80     33.46 o 
   0   6  13       70.89      101.60     31.34 o 
   1   6  13       63.64       80.25     25.79 o 
   2   6  13      154.09      184.23     35.95 o 
   3   6  13       10.42       34.42     25.38 o 
   4   6  13      264.61      204.03     42.39 o 
   5   6  13       11.47      -54.41     78.55 o 
  -6   7  13       82.57      155.16     43.05 o 
  -5   7  13        0.09       43.45     33.32 o 
  -4   7  13        8.26       34.01     27.34 o 
  -3   7  13      210.79      161.87     31.17 o 
  -2   7  13      511.14      444.86     44.58 o 
  -1   7  13      177.39      121.37     32.11 o 
   0   7  13      948.88      957.98     65.03 o 
   1   7  13      107.88       73.58     30.64 o 
   2   7  13       93.68      162.15     36.24 o 
   3   7  13        0.04       68.83     44.01 o 
   4   7  13      127.30      209.83     50.11 o 
   5   7  13       17.15       24.65     73.62 o 
  -6   8  13      132.00      134.93     53.92 o 
  -5   8  13        0.63       27.25     35.03 o 
  -4   8  13      260.65      244.37    107.85 o 
  -3   8  13       17.95       38.09     24.69 o 
  -2   8  13      697.56      670.69     77.92 o 
  -1   8  13     1039.15     1077.97     74.71 o 
   0   8  13        0.59        8.42     21.30 o 
   1   8  13       15.71       63.26     24.02 o 
   2   8  13      157.72      127.37     45.22 o 
   3   8  13      198.15      221.33     57.31 o 
   4   8  13       15.84       28.38     39.27 o 
  -5   9  13       12.48       58.50     36.10 o 
  -4   9  13        4.86       30.02     32.15 o 
  -3   9  13      738.16      822.40     77.83 o 
  -2   9  13      212.13      170.50     37.47 o 
  -1   9  13       59.13       74.85     26.69 o 
   0   9  13        0.16       -8.24     22.53 o 
   1   9  13      616.00      637.81     50.78 o 
   2   9  13        6.42      112.89     38.25 o 
   3   9  13       57.71      128.54     56.45 o 
   4   9  13       67.99       56.63     35.47 o 
  -5  10  13        0.45       37.86    134.49 o 
  -4  10  13      105.94      125.15     60.95 o 
  -3  10  13       17.03       37.91     37.53 o 
  -2  10  13       15.62       34.60     31.54 o 
  -1  10  13       75.47       91.38     26.81 o 
   0  10  13       40.30      108.65     27.19 o 
   1  10  13        1.95       31.74     30.71 o 
   2  10  13      333.27      342.16     50.46 o 
   3  10  13       33.31      107.95     86.46 o 
  -5  11  13        0.27       -5.28     51.69 o 
  -4  11  13       86.97       51.35     38.71 o 
  -3  11  13       26.69       25.44     38.63 o 
  -2  11  13       49.08       53.56     41.91 o 
  -1  11  13       26.70       46.74     26.84 o 
   0  11  13      119.92      116.93     42.09 o 
   1  11  13       25.50       54.03     36.72 o 
   2  11  13        2.36        9.29     33.75 o 
   3  11  13        4.89      -26.71     39.08 o 
  -4  12  13        4.75       50.81     50.25 o 
  -3  12  13        7.91       35.87     64.27 o 
  -2  12  13        2.56      -28.93     66.99 o 
  -1  12  13      217.13      224.01     49.99 o 
   0  12  13       47.86       11.58     48.41 o 
   1  12  13        6.16       85.32     34.71 o 
   2  12  13      129.89      155.37     55.51 o 
   3  12  13       50.24       72.77     69.88 o 
  -4  13  13        5.72       24.82     65.29 o 
  -3  13  13      109.68      146.39     62.99 o 
  -2  13  13        0.47       36.19     33.49 o 
  -1  13  13       19.76       -6.02     39.84 o 
   0  13  13       20.29       15.89     39.53 o 
   1  13  13      214.24      234.30     52.94 o 
   2  13  13       22.57       31.21     36.61 o 
  -3  14  13        6.81       63.08     79.91 o 
  -2  14  13       65.30      171.55     75.15 o 
  -1  14  13       10.97       30.92     45.87 o 
   0  14  13      220.54      298.89     61.59 o 
   1  14  13        0.95      113.27     48.98 o 
  -1  15  13       15.16       37.74     65.97 o 
  -6   0  14      106.52       56.18     57.38 o 
  -4   0  14      119.39      191.08     53.17 o 
  -2   0  14      301.00      293.46     55.50 o 
   0   0  14       54.65       71.07     39.62 o 
   2   0  14     1260.30     1244.34    106.04 o 
   4   0  14      102.78      126.57     46.49 o 
  -6   1  14        6.76       18.89     30.79 o 
  -5   1  14        2.51        2.48     27.17 o 
  -4   1  14        9.66       38.47     26.69 o 
  -3   1  14      239.41      164.95     32.87 o 
  -2   1  14       85.40      116.57     29.00 o 
  -1   1  14       58.82       35.00     20.75 o 
   0   1  14      704.05      679.01     72.76 o 
   1   1  14      295.64      319.17     50.08 o 
   2   1  14      191.56      254.35     39.15 o 
   3   1  14        1.48       37.82     22.82 o 
   4   1  14      100.14       78.26     32.31 o 
   5   1  14       60.78       77.91     34.04 o 
  -6   2  14        6.79       -2.10     30.37 o 
  -5   2  14       47.76       64.84     30.87 o 
  -4   2  14       15.31        9.22     25.66 o 
  -3   2  14        6.70      -19.90     23.12 o 
  -2   2  14        0.52       45.36     23.00 o 
  -1   2  14      995.80      891.88     72.85 o 
   0   2  14      122.85      108.77     37.77 o 
   1   2  14       18.89       32.51     26.03 o 
   2   2  14        4.14        3.70     23.17 o 
   3   2  14      284.73      370.34     43.84 o 
   4   2  14        2.34       49.82     30.56 o 
   5   2  14       18.03       37.22     38.54 o 
  -6   3  14       25.82       46.08     34.70 o 
  -5   3  14       29.95       14.12     28.19 o 
  -4   3  14        2.17       -4.14     26.08 o 
  -3   3  14      118.24      159.80     30.70 o 
  -2   3  14      380.31      435.58     48.07 o 
  -1   3  14       53.89       44.01     24.90 o 
   0   3  14       77.85      113.79     29.51 o 
   1   3  14      193.68      122.04     41.34 o 
   2   3  14      127.73      157.67     34.49 o 
   3   3  14        1.47       28.22     26.45 o 
   4   3  14       25.80       72.06     30.76 o 
   5   3  14       24.41       16.70     48.98 o 
  -6   4  14       77.02       37.60     51.59 o 
  -5   4  14       10.58       -2.35     27.75 o 
  -4   4  14       76.55      110.72     33.51 o 
  -3   4  14       25.13       35.89     23.74 o 
  -2   4  14      212.56      233.83     34.06 o 
  -1   4  14        8.27       30.30     27.41 o 
   0   4  14      113.71       99.08     30.54 o 
   1   4  14       12.81       57.73     33.32 o 
   2   4  14      306.45      351.55     95.48 o 
   3   4  14        5.90       -0.21     28.04 o 
   4   4  14      293.06      325.32     63.43 o 
  -6   5  14       41.99       92.52     41.13 o 
  -5   5  14       48.79       37.35     30.17 o 
  -4   5  14       38.18      104.77     30.96 o 
  -3   5  14        3.80       29.31     25.48 o 
  -2   5  14      425.21      455.82     45.42 o 
  -1   5  14      120.66      160.92     55.45 o 
   0   5  14       20.46       30.11     26.42 o 
   1   5  14       71.12       83.33     31.78 o 
   2   5  14      110.68      185.85     36.38 o 
   3   5  14       45.35       -5.13     26.87 o 
   4   5  14       94.90      175.59     43.78 o 
  -6   6  14       19.74      105.75     72.09 o 
  -5   6  14       89.29       38.81     34.66 o 
  -4   6  14       37.18       70.39     29.71 o 
  -3   6  14      205.18      158.39     33.63 o 
  -2   6  14      367.70      354.98     50.14 o 
  -1   6  14        9.19       18.52     27.39 o 
   0   6  14      140.48      165.31     35.67 o 
   1   6  14        1.51      -15.19     25.16 o 
   2   6  14       31.56       80.86     30.91 o 
   3   6  14      121.60      106.46     35.70 o 
   4   6  14       14.41       -7.42     43.39 o 
  -5   7  14        0.54      177.69    114.58 o 
  -4   7  14      100.92      103.47     37.92 o 
  -3   7  14      215.26      191.88     35.36 o 
  -2   7  14      278.80      311.16     46.40 o 
  -1   7  14       12.29       41.41     28.68 o 
   0   7  14       13.88       25.68     25.97 o 
   1   7  14      288.32      291.96     44.74 o 
   2   7  14       14.37      102.66     37.08 o 
   3   7  14        9.27      -27.34     40.54 o 
   4   7  14       59.95       14.62     82.46 o 
  -5   8  14       12.54       12.88     33.35 o 
  -4   8  14       19.50      -20.04     30.36 o 
  -3   8  14       76.79       86.26     31.58 o 
  -2   8  14      223.05      257.33     52.36 o 
  -1   8  14       58.67       82.83     33.26 o 
   0   8  14      620.43      626.26     51.97 o 
   1   8  14        1.03       30.46     24.16 o 
   2   8  14      304.83      233.94     52.91 o 
   3   8  14        0.24       34.87     48.36 o 
  -5   9  14        2.62       44.63     55.85 o 
  -4   9  14      100.92      132.09     47.85 o 
  -3   9  14        5.21      -13.76     35.09 o 
  -2   9  14      572.17      467.33     56.57 o 
  -1   9  14        0.43        9.62     28.48 o 
   0   9  14       64.62       60.18     27.84 o 
   1   9  14       52.87       41.59     26.81 o 
   2   9  14      101.88      170.71     54.34 o 
   3   9  14        1.09        3.74     41.90 o 
  -5  10  14      135.41      275.10     87.73 o 
  -4  10  14        8.60       62.42     68.53 o 
  -3  10  14       32.59       81.50     47.79 o 
  -2  10  14        3.76       80.74     34.00 o 
  -1  10  14      184.04      159.99     38.66 o 
   0  10  14       48.09       86.08     28.14 o 
   1  10  14        8.50      -21.60     56.78 o 
   2  10  14      218.12      228.47     60.83 o 
   3  10  14       19.48       -1.02     65.12 o 
  -4  11  14       27.80      123.79    140.95 o 
  -3  11  14       75.91       58.70     45.21 o 
  -2  11  14        9.44       96.65     45.83 o 
  -1  11  14       32.22        3.54     40.11 o 
   0  11  14       55.63      165.42     42.78 o 
   1  11  14      254.00      295.38     65.93 o 
   2  11  14        3.37      -28.06     47.25 o 
  -3  12  14        0.02      -27.88     56.62 o 
  -2  12  14       92.53      163.36     50.03 o 
  -1  12  14       54.33       40.12     64.35 o 
   0  12  14       75.63       68.94     39.48 o 
   1  12  14       49.99       71.47     64.35 o 
   2  12  14      215.45      236.68     48.83 o 
  -1  13  14        0.02      -19.01     43.19 o 
   0  13  14       54.45      107.04     48.38 o 
   1  13  14        0.04      -33.64     33.97 o 
  -5   0  15        2.41       27.93     40.69 o 
  -3   0  15        9.19       16.54     37.62 o 
  -1   0  15      962.52      671.59    111.70 o 
   1   0  15        3.26       56.45     45.06 o 
   3   0  15      585.40      591.38     78.59 o 
  -6   1  15       75.55       47.50     55.95 o 
  -5   1  15        0.26       11.57     31.24 o 
  -4   1  15        9.33       49.27     29.22 o 
  -3   1  15      159.53      115.59     39.20 o 
  -2   1  15      281.08      286.93     39.39 o 
  -1   1  15      108.58      115.12     31.54 o 
   0   1  15      161.33      164.41     46.59 o 
   1   1  15      207.87      244.61     48.63 o 
   2   1  15      317.57      318.95    106.77 o 
   3   1  15        2.36       26.15     30.14 o 
   4   1  15       50.25       97.01     41.13 o 
  -6   2  15        6.57       32.18     51.84 o 
  -5   2  15        2.11      -22.66     28.42 o 
  -4   2  15      143.24      128.55     34.71 o 
  -3   2  15        9.09       57.73     27.51 o 
  -2   2  15       83.41       68.78     25.69 o 
  -1   2  15       55.36       68.20     29.61 o 
   0   2  15      237.42      200.84     44.23 o 
   1   2  15       13.87      -19.32     38.42 o 
   2   2  15       75.17      108.28     35.40 o 
   3   2  15        6.42      106.06     62.79 o 
   4   2  15      122.82      133.65     33.72 o 
  -6   3  15       53.61       59.00     68.86 o 
  -5   3  15       33.42       54.03     33.21 o 
  -4   3  15       11.71       56.76     31.42 o 
  -3   3  15      221.12      256.25     41.21 o 
  -2   3  15      150.41      181.55     57.28 o 
  -1   3  15        1.41       -0.24     25.61 o 
   0   3  15        2.40      -34.23     27.76 o 
   1   3  15       14.99       49.78     37.57 o 
   2   3  15      166.93      185.80     44.02 o 
   3   3  15        1.44       43.34     32.80 o 
   4   3  15       32.68       64.52     40.19 o 
  -6   4  15       54.21       80.76     72.77 o 
  -5   4  15       21.18       21.61     33.07 o 
  -4   4  15       59.26       74.70     30.29 o 
  -3   4  15      147.63      150.49     30.82 o 
  -2   4  15        8.30       65.68     30.93 o 
  -1   4  15      223.91      175.94     39.44 o 
   0   4  15       42.58       87.81     38.25 o 
   1   4  15        7.26       54.46     34.83 o 
   2   4  15       41.63       35.82     34.28 o 
   3   4  15      264.66      266.34     42.90 o 
   4   4  15       87.48      123.92     49.21 o 
  -5   5  15       82.55      137.35     37.21 o 
  -4   5  15       96.18       96.17     31.46 o 
  -3   5  15       93.27       76.93     29.93 o 
  -2   5  15      145.58      172.06     37.24 o 
  -1   5  15       71.32       95.03     40.52 o 
   0   5  15       51.25       66.69     28.69 o 
   1   5  15       43.28       90.15     35.66 o 
   2   5  15       78.38       74.09     36.24 o 
   3   5  15        0.02       43.95     36.17 o 
  -5   6  15       85.11       97.09     40.06 o 
  -4   6  15       97.88      135.44     36.22 o 
  -3   6  15       37.54       55.15     30.57 o 
  -2   6  15      123.05      113.83     36.68 o 
  -1   6  15        5.10       40.57     28.30 o 
   0   6  15       91.84       81.54     38.09 o 
   1   6  15       14.58       82.88     38.72 o 
   2   6  15        0.85       50.98     35.02 o 
   3   6  15        0.36       42.25     50.97 o 
  -5   7  15       54.06      130.24     73.28 o 
  -4   7  15      708.60      640.88     84.32 o 
  -3   7  15        2.24       53.38     35.77 o 
  -2   7  15      774.94      729.83     89.99 o 
  -1   7  15        9.28       11.33     27.50 o 
   0   7  15        7.00        6.11     28.42 o 
   1   7  15       31.41       27.51     29.08 o 
   2   7  15       38.29       59.08     35.41 o 
   3   7  15        1.07      155.23     77.02 o 
  -5   8  15      132.99      207.94     76.51 o 
  -4   8  15      132.51      189.24     46.21 o 
  -3   8  15      237.67      208.84     75.77 o 
  -2   8  15       51.98      134.14     61.60 o 
  -1   8  15      171.03      116.88     36.67 o 
   0   8  15      111.44      147.86     47.66 o 
   1   8  15        1.26       31.35     31.06 o 
   2   8  15        0.05       19.92     47.10 o 
   3   8  15      306.35      580.80    111.36 o 
  -4   9  15       47.18      106.38    131.51 o 
  -3   9  15      133.63      127.99     49.02 o 
  -2   9  15        0.29       71.97     36.64 o 
  -1   9  15      268.93      194.51     40.95 o 
   0   9  15       22.53       66.80     34.51 o 
   1   9  15      109.73       46.09     45.75 o 
   2   9  15       32.40      119.73     52.48 o 
  -3  10  15        7.24       28.69     41.10 o 
  -2  10  15       23.38       29.26     85.27 o 
  -1  10  15       14.07       29.35     34.41 o 
   0  10  15      153.07      164.76     40.95 o 
   1  10  15        5.44       -6.57     34.95 o 
   2  10  15      202.42      394.28     93.34 o 
  -3  11  15       50.09       96.91     59.51 o 
  -2  11  15      101.71       84.23     49.49 o 
  -1  11  15        0.07      -41.29     31.15 o 
   0  11  15      111.90       86.26     50.96 o 
   1  11  15       34.30       66.58     38.61 o 
  -2  12  15        0.03       29.07     56.62 o 
   0  12  15       51.69       80.94     41.71 o 
  -4   0  16      185.02      126.51     55.94 o 
  -2   0  16      115.31      118.51     46.27 o 
   0   0  16      737.02      748.78    118.00 o 
   2   0  16       81.16      114.42     58.32 o 
  -5   1  16       24.13        7.14     29.50 o 
  -4   1  16       58.64       57.89     31.30 o 
  -3   1  16      336.55      415.25     77.44 o 
  -2   1  16      574.34      517.14     62.14 o 
  -1   1  16      165.50      177.45     47.05 o 
   0   1  16        0.27       -9.55     30.48 o 
   1   1  16       24.71       -9.76     30.54 o 
   2   1  16      113.89      173.43     65.80 o 
   3   1  16        4.40      -27.49     35.51 o 
  -5   2  16       30.71       44.73     32.53 o 
  -4   2  16        1.76        5.34     29.28 o 
  -3   2  16      117.09      177.86     37.44 o 
  -2   2  16        5.50       32.52     31.33 o 
  -1   2  16      131.89       76.72     38.72 o 
   0   2  16       15.05       26.23     31.97 o 
   1   2  16       32.19       75.74     36.25 o 
   2   2  16        1.46       70.41     40.53 o 
   3   2  16      188.11      162.54     64.78 o 
  -5   3  16        9.83       57.42     47.02 o 
  -4   3  16       23.17       14.35     30.18 o 
  -3   3  16       61.84       92.57     31.59 o 
  -2   3  16      107.18      114.62     33.80 o 
  -1   3  16       66.12      116.38     37.49 o 
   0   3  16        0.40       23.94     34.79 o 
   1   3  16       35.31       87.40     40.13 o 
   2   3  16       30.78       19.32     42.17 o 
   3   3  16        4.45      -62.57     49.82 o 
  -5   4  16        8.88       22.18     46.35 o 
  -4   4  16      192.24      172.77     37.65 o 
  -3   4  16        0.97       19.58     25.28 o 
  -2   4  16       27.49       48.06     41.81 o 
  -1   4  16       16.19       -4.27     29.13 o 
   0   4  16      245.10      311.61     59.71 o 
   1   4  16       42.86      133.68     42.59 o 
   2   4  16        2.00      -22.23     51.52 o 
   3   4  16       20.40      102.53     46.05 o 
  -5   5  16        0.34       30.79     49.67 o 
  -4   5  16        0.01       -4.85     36.03 o 
  -3   5  16      228.20      120.32     54.59 o 
  -2   5  16      242.51      234.80     56.78 o 
  -1   5  16       24.73      -23.75     30.30 o 
   0   5  16        0.57       14.37     34.40 o 
   1   5  16        0.23       38.01     65.88 o 
   2   5  16       35.97       -0.37     41.49 o 
  -4   6  16      131.90       84.43     32.76 o 
  -3   6  16        9.79       23.88     37.78 o 
  -2   6  16       10.58       84.92     38.70 o 
  -1   6  16      137.44       52.65     31.75 o 
   0   6  16       26.23      126.94     44.97 o 
   1   6  16        0.15        0.77     39.29 o 
   2   6  16        0.33      127.52     57.98 o 
  -4   7  16       34.10       69.76    108.05 o 
  -3   7  16      235.76      245.99     86.19 o 
  -2   7  16        1.53       45.31     33.01 o 
  -1   7  16      116.17      202.45     45.88 o 
   0   7  16        0.42       62.29     39.99 o 
   1   7  16       18.73       49.52     42.25 o 
   2   7  16       43.83      151.81     54.67 o 
  -3   8  16        2.92      -18.61     33.47 o 
  -2   8  16       44.21       23.37     75.76 o 
  -1   8  16       46.91       82.95     57.47 o 
   0   8  16      273.56      442.07    135.57 o 
   1   8  16       13.71       16.46     42.39 o 
  -2   9  16      204.22      271.11     48.33 o 
  -1   9  16        0.16       55.99     36.13 o 
   0   9  16        1.48       56.54     35.98 o 
  -2  10  16       12.01        2.04     55.43 o 
  -1  10  16       30.19       68.93     37.31 o 
   0  10  16       99.58       59.97     49.85 o 
  -3   0  17      181.66      189.69     57.69 o 
  -1   0  17      201.27      170.02     68.86 o 
   1   0  17      266.63      181.58     71.75 o 
  -4   1  17        0.01       38.81     36.43 o 
  -3   1  17       27.24       49.73     32.04 o 
  -2   1  17      295.56      204.19     94.96 o 
  -1   1  17      110.90      108.89     42.51 o 
   0   1  17       67.06       83.47     39.12 o 
   1   1  17       55.42        2.46     34.26 o 
  -4   2  17      118.66      110.09     41.07 o 
  -3   2  17        8.87        7.02     30.57 o 
  -2   2  17        1.72      -12.75     32.18 o 
  -1   2  17        4.44       58.71     37.71 o 
   0   2  17       91.55       47.08     38.90 o 
   1   2  17        4.06      109.69     68.69 o 
  -4   3  17        0.88        5.08     35.88 o 
  -3   3  17       34.72       89.56     36.36 o 
  -2   3  17      103.39      112.38     35.38 o 
  -1   3  17        1.10       80.55     41.75 o 
   0   3  17       33.55       59.77     43.30 o 
   1   3  17       28.64       -8.01     38.19 o 
   2   3  17       33.27       32.64     50.16 o 
  -4   4  17       23.42       35.58     47.99 o 
  -3   4  17       75.51       48.08     37.02 o 
  -2   4  17        0.00       35.13     32.99 o 
  -1   4  17       82.04      112.55     43.22 o 
   0   4  17       64.74       70.18     42.56 o 
   1   4  17       25.65       28.05     47.10 o 
  -3   5  17       56.76        4.77     45.44 o 
  -2   5  17      102.16       43.20     33.44 o 
  -1   5  17       22.23       49.92     38.54 o 
   0   5  17        4.97       53.15     43.78 o 
   1   5  17       83.31       37.57     50.84 o 
  -3   6  17        0.33       21.07     81.53 o 
  -2   6  17       18.96       26.03     70.13 o 
  -1   6  17       17.96        0.57     33.58 o 
   0   6  17       13.35       14.82     65.71 o 
   1   6  17       23.18       89.43     54.24 o 
  -2   7  17      113.13      253.62     65.14 o 
  -1   7  17        4.30        9.33     45.37 o 
   0   7  17        1.05       70.56     52.03 o 
                                                 
